# Supplementary material for: A new synthesis of indolo[2,3-b]quinolines from 3-acetyl-N-alkyl-2-chloroindoles with 2-aminobenzophenone
Source: RSC Adv. 2024 Sep 26;14(42):30707–12. doi: 10.1039/d4ra05176a (PMC11425041; doi:10.1039/d4ra05176a)
Supplement: RA-014-D4RA05176A-s002 [file RA-014-D4RA05176A-s002.cif]

# Supplementary Information (SI) for RSC Advances.
# This journal is © The Royal Society of Chemistry 2024

####################################################################### 
# 
# This file contains crystal structure data downloaded from the 
# Cambridge Structural Database (CSD) hosted by the Cambridge 
# Crystallographic Data Centre (CCDC).
# 
# Full information about CCDC data access policies and citation 
# guidelines are available at http://www.ccdc.cam.ac.uk/access/V1 
# 
# Audit and citation data items may have been added by the CCDC. 
# Please retain this information to preserve the provenance of 
# this file and to allow appropriate attribution of the data. 
# 
#######################################################################

data_1
_database_code_depnum_ccdc_archive 'CCDC 2367469'
loop_
_audit_author_name
_audit_author_address
'Xiang Wang'
;Bohai university
China
;
_audit_update_record             
;
2024-07-03 deposited with the CCDC.	2024-09-17 downloaded from the CCDC.
;
_audit_creation_date             2024-07-03
_audit_creation_method           
;
Olex2 1.3-alpha
(compiled 2020.11.12 svn.r5f609507 for OlexSys, GUI svn.r6408)
;
_shelx_SHELXL_version_number     2018/3
_chemical_name_common            ?
_chemical_name_systematic        ?
_chemical_formula_moiety         'C23 H18 N2'
_chemical_formula_sum            'C23 H18 N2'
_chemical_formula_weight         322.39
_chemical_absolute_configuration ?
_chemical_melting_point          ?
loop_
_atom_type_symbol
_atom_type_description
_atom_type_scat_dispersion_real
_atom_type_scat_dispersion_imag
_atom_type_scat_source
C C 0.0033 0.0016 'International Tables Vol C Tables 4.2.6.8 and 6.1.1.4'
H H 0.0000 0.0000 'International Tables Vol C Tables 4.2.6.8 and 6.1.1.4'
N N 0.0061 0.0033 'International Tables Vol C Tables 4.2.6.8 and 6.1.1.4'

_shelx_space_group_comment       
;
The symmetry employed for this shelxl refinement is uniquely defined
by the following loop, which should always be used as a source of
symmetry information in preference to the above space-group names.
They are only intended as comments.
;
_space_group_crystal_system      orthorhombic
_space_group_IT_number           33
_space_group_name_H-M_alt        'P n a 21'
_space_group_name_Hall           'P 2c -2n'
loop_
_space_group_symop_operation_xyz
'x, y, z'
'-x, -y, z+1/2'
'-x+1/2, y+1/2, z+1/2'
'x+1/2, -y+1/2, z'

_cell_length_a                   9.851(5)
_cell_length_b                   10.127(5)
_cell_length_c                   16.933(5)
_cell_angle_alpha                90.000(5)
_cell_angle_beta                 90.000(5)
_cell_angle_gamma                90.000(5)
_cell_volume                     1689.3(13)
_cell_formula_units_Z            4
_cell_measurement_reflns_used    4219
_cell_measurement_temperature    293(2)
_cell_measurement_theta_max      28.332
_cell_measurement_theta_min      2.343
_shelx_estimated_absorpt_T_max   ?
_shelx_estimated_absorpt_T_min   ?
_exptl_absorpt_coefficient_mu    0.075
_exptl_absorpt_correction_T_max  0.994
_exptl_absorpt_correction_T_min  0.991
_exptl_absorpt_correction_type   multi-scan
_exptl_absorpt_process_details   ?
_exptl_absorpt_special_details   ?
_exptl_crystal_colour            colourless
_exptl_crystal_colour_primary    colourless
_exptl_crystal_density_diffrn    1.268
_exptl_crystal_density_meas      ?
_exptl_crystal_density_method    ?
_exptl_crystal_description       block
_exptl_crystal_F_000             680.0
_exptl_crystal_size_max          0.12
_exptl_crystal_size_mid          0.1
_exptl_crystal_size_min          0.08
_exptl_transmission_factor_max   ?
_exptl_transmission_factor_min   ?
_diffrn_reflns_av_R_equivalents  0.0889
_diffrn_reflns_av_unetI/netI     0.0736
_diffrn_reflns_Laue_measured_fraction_full 0.999
_diffrn_reflns_Laue_measured_fraction_max 0.987
_diffrn_reflns_limit_h_max       12
_diffrn_reflns_limit_h_min       -13
_diffrn_reflns_limit_k_max       13
_diffrn_reflns_limit_k_min       -9
_diffrn_reflns_limit_l_max       20
_diffrn_reflns_limit_l_min       -22
_diffrn_reflns_number            10973
_diffrn_reflns_point_group_measured_fraction_full 0.944
_diffrn_reflns_point_group_measured_fraction_max 0.914
_diffrn_reflns_theta_full        25.240
_diffrn_reflns_theta_max         28.332
_diffrn_reflns_theta_min         2.343
_diffrn_ambient_temperature      293(2)
_diffrn_detector_area_resol_mean ?
_diffrn_measured_fraction_theta_full 0.999
_diffrn_measured_fraction_theta_max 0.987
_diffrn_measurement_device_type  'Bruker P4'
_diffrn_measurement_method       '\w scans'
_diffrn_radiation_monochromator  graphite
_diffrn_radiation_type           MoK\a
_diffrn_radiation_wavelength     0.71069
_diffrn_source                   ?
_reflns_Friedel_coverage         0.795
_reflns_Friedel_fraction_full    0.884
_reflns_Friedel_fraction_max     0.837
_reflns_number_gt                2906
_reflns_number_total             4219
_reflns_special_details          
;
 Reflections were merged by SHELXL according to the crystal
 class for the calculation of statistics and refinement.
 
 _reflns_Friedel_fraction is defined as the number of unique
 Friedel pairs measured divided by the number that would be
 possible theoretically, ignoring centric projections and
 systematic absences.
;
_reflns_threshold_expression     'I > 2\s(I)'
_computing_cell_refinement       'SAINT (Bruker, 2007)'
_computing_data_collection       'APEX2 (Bruker, 2007)'
_computing_data_reduction        'SAINT (Bruker, 2007)'
_computing_molecular_graphics    'Olex2 1.3-alpha (Dolomanov et al., 2009)'
_computing_publication_material  'Olex2 1.3-alpha (Dolomanov et al., 2009)'
_computing_structure_refinement  'SHELXL 2018/3 (Sheldrick, 2015)'
_computing_structure_solution    'SHELXTL (Sheldrick, 2008)'
_refine_diff_density_max         0.199
_refine_diff_density_min         -0.277
_refine_diff_density_rms         0.055
_refine_ls_abs_structure_details 
;
 Flack x determined using 1045 quotients [(I+)-(I-)]/[(I+)+(I-)]
 (Parsons, Flack and Wagner, Acta Cryst. B69 (2013) 249-259).
;
_refine_ls_abs_structure_Flack   -2.5(10)
_refine_ls_extinction_coef       .
_refine_ls_extinction_method     none
_refine_ls_goodness_of_fit_ref   1.080
_refine_ls_hydrogen_treatment    constr
_refine_ls_matrix_type           full
_refine_ls_number_parameters     226
_refine_ls_number_reflns         3860
_refine_ls_number_restraints     1
_refine_ls_R_factor_all          0.0849
_refine_ls_R_factor_gt           0.0663
_refine_ls_restrained_S_all      1.080
_refine_ls_shift/su_max          0.000
_refine_ls_shift/su_mean         0.000
_refine_ls_structure_factor_coef Fsqd
_refine_ls_weighting_details     
'w=1/[\s^2^(Fo^2^)+(0.1020P)^2^+0.2898P] where P=(Fo^2^+2Fc^2^)/3'
_refine_ls_weighting_scheme      calc
_refine_ls_wR_factor_gt          0.1769
_refine_ls_wR_factor_ref         0.1923
_refine_special_details          ?
_olex2_refinement_description    
;
1. Fixed Uiso
 At 1.2 times of:
  All C(H) groups, All C(H,H) groups
 At 1.5 times of:
  All C(H,H,H) groups
2.a Secondary CH2 refined with riding coordinates:
 C11(H11A,H11B)
2.b Me refined with riding coordinates:
 C4(H4A,H4B,H4C)
2.c Aromatic/amide H refined with riding coordinates:
 C17(H17), C15(H15), C14(H14), C13(H13), C10(H10), C9(H9), C8(H8), C7(H7),
 C6(H6), C5(H5), C3(H3), C2(H2), C1(H1)
;
_atom_sites_solution_hydrogens   geom
_atom_sites_solution_primary     ?
_atom_sites_solution_secondary   ?
loop_
_atom_site_label
_atom_site_type_symbol
_atom_site_fract_x
_atom_site_fract_y
_atom_site_fract_z
_atom_site_U_iso_or_equiv
_atom_site_adp_type
_atom_site_occupancy
_atom_site_site_symmetry_order
_atom_site_calc_flag
_atom_site_refinement_flags_posn
_atom_site_refinement_flags_adp
_atom_site_refinement_flags_occupancy
_atom_site_disorder_assembly
_atom_site_disorder_group
N1 N 0.7897(4) 1.1942(3) 1.0174(2) 0.0457(8) Uani 1 1 d . . . . .
N2 N 0.9385(4) 1.0528(3) 1.0872(2) 0.0436(8) Uani 1 1 d . . . . .
C23 C 0.8415(4) 0.9973(3) 0.9572(2) 0.0384(8) Uani 1 1 d . . . . .
C22 C 0.9888(4) 0.8412(3) 1.0208(2) 0.0381(8) Uani 1 1 d . . . . .
C21 C 1.0023(4) 0.9321(3) 1.0848(2) 0.0401(8) Uani 1 1 d . . . . .
C20 C 0.8637(4) 1.0797(3) 1.0252(2) 0.0410(8) Uani 1 1 d . . . . .
C19 C 0.9055(4) 0.8766(3) 0.9549(2) 0.0383(8) Uani 1 1 d . . . . .
C18 C 0.7463(4) 1.0685(4) 0.9074(2) 0.0426(9) Uani 1 1 d . . . . .
C17 C 1.0596(4) 0.7206(4) 1.0247(2) 0.0445(9) Uani 1 1 d . . . . .
H17 H 1.053384 0.661287 0.982877 0.053 Uiso 1 1 calc R U . . .
C16 C 0.8908(4) 0.7875(3) 0.8849(2) 0.0394(8) Uani 1 1 d . . . . .
C15 C 0.8198(5) 0.6699(4) 0.8894(3) 0.0515(11) Uani 1 1 d . . . . .
H15 H 0.781004 0.643923 0.937048 0.062 Uiso 1 1 calc R U . . .
C14 C 1.1373(5) 0.6892(4) 1.0889(3) 0.0493(10) Uani 1 1 d . . . . .
H14 H 1.181709 0.608184 1.091118 0.059 Uiso 1 1 calc R U . . .
C13 C 1.0844(5) 0.8971(4) 1.1497(2) 0.0507(10) Uani 1 1 d . . . . .
H13 H 1.093589 0.955572 1.191673 0.061 Uiso 1 1 calc R U . . .
C12 C 0.7207(4) 1.1903(4) 0.9460(3) 0.0452(9) Uani 1 1 d . . . . .
C11 C 0.7908(5) 1.3032(4) 1.0734(3) 0.0535(11) Uani 1 1 d . . . . .
H11A H 0.806018 1.268568 1.126044 0.064 Uiso 1 1 calc R U . . .
H11B H 0.702625 1.345748 1.072954 0.064 Uiso 1 1 calc R U . . .
C10 C 0.9484(5) 0.8235(4) 0.8135(3) 0.0527(11) Uani 1 1 d . . . . .
H10 H 0.996722 0.902168 0.809698 0.063 Uiso 1 1 calc R U . . .
C9 C 0.6821(5) 1.0425(4) 0.8363(3) 0.0516(10) Uani 1 1 d . . . . .
H9 H 0.698009 0.963513 0.809879 0.062 Uiso 1 1 calc R U . . .
C8 C 1.1502(5) 0.7794(5) 1.1517(3) 0.0536(10) Uani 1 1 d . . . . .
H8 H 1.204189 0.758268 1.194974 0.064 Uiso 1 1 calc R U . . .
C7 C 0.6328(5) 1.2831(4) 0.9142(3) 0.0557(11) Uani 1 1 d . . . . .
H7 H 0.616596 1.362806 0.939803 0.067 Uiso 1 1 calc R U . . .
C6 C 0.5940(5) 1.1354(5) 0.8050(3) 0.0608(12) Uani 1 1 d . . . . .
H6 H 0.550108 1.118056 0.757506 0.073 Uiso 1 1 calc R U . . .
C5 C 0.8630(6) 0.6275(5) 0.7530(3) 0.0655(14) Uani 1 1 d . . . . .
H5 H 0.853138 0.574057 0.708717 0.079 Uiso 1 1 calc R U . . .
C4 C 0.8982(7) 1.4045(5) 1.0553(4) 0.0740(16) Uani 1 1 d . . . . .
H4A H 0.894412 1.473862 1.093844 0.111 Uiso 1 1 calc R U . . .
H4B H 0.986011 1.363484 1.056779 0.111 Uiso 1 1 calc R U . . .
H4C H 0.882594 1.440682 1.003676 0.111 Uiso 1 1 calc R U . . .
C3 C 0.8063(6) 0.5910(5) 0.8235(3) 0.0628(13) Uani 1 1 d . . . . .
H3 H 0.758233 0.512192 0.826974 0.075 Uiso 1 1 calc R U . . .
C2 C 0.9349(6) 0.7441(5) 0.7482(3) 0.0632(13) Uani 1 1 d . . . . .
H2 H 0.974288 0.769014 0.700546 0.076 Uiso 1 1 calc R U . . .
C1 C 0.5704(6) 1.2541(5) 0.8438(3) 0.0619(12) Uani 1 1 d . . . . .
H1 H 0.511091 1.315196 0.821555 0.074 Uiso 1 1 calc R U . . .

loop_
_atom_site_aniso_label
_atom_site_aniso_U_11
_atom_site_aniso_U_22
_atom_site_aniso_U_33
_atom_site_aniso_U_23
_atom_site_aniso_U_13
_atom_site_aniso_U_12
N1 0.051(2) 0.0323(15) 0.054(2) -0.0021(14) 0.0021(16) 0.0040(13)
N2 0.051(2) 0.0332(15) 0.0463(17) -0.0015(13) 0.0015(16) -0.0021(13)
C23 0.0376(18) 0.0311(17) 0.046(2) 0.0029(15) 0.0029(16) -0.0026(14)
C22 0.0388(19) 0.0337(16) 0.0418(19) 0.0024(15) 0.0048(15) -0.0027(14)
C21 0.041(2) 0.0360(18) 0.0432(19) 0.0022(15) 0.0049(17) -0.0040(15)
C20 0.044(2) 0.0314(16) 0.048(2) 0.0017(15) 0.0057(17) -0.0024(14)
C19 0.0390(19) 0.0322(17) 0.0438(19) 0.0019(15) 0.0038(16) -0.0010(14)
C18 0.039(2) 0.0365(17) 0.052(2) 0.0075(16) 0.0039(17) -0.0011(15)
C17 0.049(2) 0.0366(18) 0.048(2) 0.0013(16) 0.0051(19) 0.0025(15)
C16 0.042(2) 0.0324(17) 0.0441(19) 0.0003(15) 0.0010(16) 0.0042(15)
C15 0.059(3) 0.0356(19) 0.060(3) -0.0030(18) 0.006(2) -0.0020(18)
C14 0.047(2) 0.046(2) 0.055(2) 0.0068(18) 0.005(2) 0.0074(18)
C13 0.063(3) 0.046(2) 0.044(2) 0.0004(18) -0.001(2) -0.001(2)
C12 0.042(2) 0.0387(19) 0.055(2) 0.0054(17) 0.0073(18) -0.0005(16)
C11 0.058(3) 0.039(2) 0.063(3) -0.0091(18) 0.007(2) 0.0087(19)
C10 0.064(3) 0.045(2) 0.049(2) 0.0013(17) 0.004(2) 0.000(2)
C9 0.049(3) 0.046(2) 0.060(2) 0.008(2) -0.0027(19) 0.0012(19)
C8 0.056(3) 0.052(2) 0.052(2) 0.0074(19) -0.003(2) 0.005(2)
C7 0.052(3) 0.044(2) 0.071(3) 0.010(2) 0.009(2) 0.0098(19)
C6 0.054(3) 0.060(3) 0.068(3) 0.010(2) -0.008(2) 0.003(2)
C5 0.088(4) 0.054(3) 0.055(3) -0.015(2) -0.010(3) 0.011(3)
C4 0.092(4) 0.045(2) 0.085(4) -0.006(3) 0.003(3) -0.009(3)
C3 0.072(4) 0.042(2) 0.074(3) -0.012(2) -0.005(3) -0.005(2)
C2 0.083(4) 0.062(3) 0.045(2) 0.000(2) 0.004(2) 0.011(3)
C1 0.054(3) 0.058(3) 0.073(3) 0.016(2) -0.001(2) 0.010(2)

_geom_special_details            
;
 All esds (except the esd in the dihedral angle between two l.s. planes)
 are estimated using the full covariance matrix.  The cell esds are taken
 into account individually in the estimation of esds in distances, angles
 and torsion angles; correlations between esds in cell parameters are only
 used when they are defined by crystal symmetry.  An approximate (isotropic)
 treatment of cell esds is used for estimating esds involving l.s. planes.
;
loop_
_geom_bond_atom_site_label_1
_geom_bond_atom_site_label_2
_geom_bond_distance
_geom_bond_site_symmetry_2
_geom_bond_publ_flag
N1 C20 1.375(5) . ?
N1 C12 1.388(6) . ?
N1 C11 1.454(5) . ?
N2 C21 1.375(5) . ?
N2 C20 1.312(6) . ?
C23 C20 1.438(6) . ?
C23 C19 1.376(5) . ?
C23 C18 1.453(6) . ?
C22 C21 1.429(5) . ?
C22 C19 1.431(6) . ?
C22 C17 1.408(5) . ?
C21 C13 1.408(6) . ?
C19 C16 1.496(5) . ?
C18 C12 1.419(6) . ?
C18 C9 1.384(7) . ?
C17 H17 0.9300 . ?
C17 C14 1.368(6) . ?
C16 C15 1.384(6) . ?
C16 C10 1.385(6) . ?
C15 H15 0.9300 . ?
C15 C3 1.379(7) . ?
C14 H14 0.9300 . ?
C14 C8 1.408(7) . ?
C13 H13 0.9300 . ?
C13 C8 1.357(6) . ?
C12 C7 1.387(6) . ?
C11 H11A 0.9700 . ?
C11 H11B 0.9700 . ?
C11 C4 1.504(7) . ?
C10 H10 0.9300 . ?
C10 C2 1.374(7) . ?
C9 H9 0.9300 . ?
C9 C6 1.386(7) . ?
C8 H8 0.9300 . ?
C7 H7 0.9300 . ?
C7 C1 1.374(8) . ?
C6 H6 0.9300 . ?
C6 C1 1.389(8) . ?
C5 H5 0.9300 . ?
C5 C3 1.368(8) . ?
C5 C2 1.379(8) . ?
C4 H4A 0.9600 . ?
C4 H4B 0.9600 . ?
C4 H4C 0.9600 . ?
C3 H3 0.9300 . ?
C2 H2 0.9300 . ?
C1 H1 0.9300 . ?

loop_
_geom_angle_atom_site_label_1
_geom_angle_atom_site_label_2
_geom_angle_atom_site_label_3
_geom_angle
_geom_angle_site_symmetry_1
_geom_angle_site_symmetry_3
_geom_angle_publ_flag
C20 N1 C12 108.6(3) . . ?
C20 N1 C11 125.0(4) . . ?
C12 N1 C11 126.3(4) . . ?
C20 N2 C21 114.8(3) . . ?
C20 C23 C18 105.9(3) . . ?
C19 C23 C20 118.0(4) . . ?
C19 C23 C18 136.1(4) . . ?
C21 C22 C19 118.9(3) . . ?
C17 C22 C21 118.5(3) . . ?
C17 C22 C19 122.6(3) . . ?
N2 C21 C22 123.5(3) . . ?
N2 C21 C13 117.6(4) . . ?
C13 C21 C22 118.9(4) . . ?
N1 C20 C23 109.4(3) . . ?
N2 C20 N1 123.3(4) . . ?
N2 C20 C23 127.2(3) . . ?
C23 C19 C22 117.6(4) . . ?
C23 C19 C16 120.9(3) . . ?
C22 C19 C16 121.4(3) . . ?
C12 C18 C23 106.2(4) . . ?
C9 C18 C23 134.8(4) . . ?
C9 C18 C12 119.0(4) . . ?
C22 C17 H17 119.5 . . ?
C14 C17 C22 121.1(4) . . ?
C14 C17 H17 119.5 . . ?
C15 C16 C19 121.6(4) . . ?
C15 C16 C10 118.8(4) . . ?
C10 C16 C19 119.6(3) . . ?
C16 C15 H15 119.9 . . ?
C3 C15 C16 120.2(4) . . ?
C3 C15 H15 119.9 . . ?
C17 C14 H14 120.0 . . ?
C17 C14 C8 120.0(4) . . ?
C8 C14 H14 120.0 . . ?
C21 C13 H13 119.5 . . ?
C8 C13 C21 121.0(4) . . ?
C8 C13 H13 119.5 . . ?
N1 C12 C18 109.8(3) . . ?
C7 C12 N1 128.7(4) . . ?
C7 C12 C18 121.4(4) . . ?
N1 C11 H11A 109.0 . . ?
N1 C11 H11B 109.0 . . ?
N1 C11 C4 113.0(4) . . ?
H11A C11 H11B 107.8 . . ?
C4 C11 H11A 109.0 . . ?
C4 C11 H11B 109.0 . . ?
C16 C10 H10 119.7 . . ?
C2 C10 C16 120.6(4) . . ?
C2 C10 H10 119.7 . . ?
C18 C9 H9 120.3 . . ?
C18 C9 C6 119.3(5) . . ?
C6 C9 H9 120.3 . . ?
C14 C8 H8 119.8 . . ?
C13 C8 C14 120.5(4) . . ?
C13 C8 H8 119.8 . . ?
C12 C7 H7 120.9 . . ?
C1 C7 C12 118.2(4) . . ?
C1 C7 H7 120.9 . . ?
C9 C6 H6 119.6 . . ?
C9 C6 C1 120.8(5) . . ?
C1 C6 H6 119.6 . . ?
C3 C5 H5 120.2 . . ?
C3 C5 C2 119.5(4) . . ?
C2 C5 H5 120.2 . . ?
C11 C4 H4A 109.5 . . ?
C11 C4 H4B 109.5 . . ?
C11 C4 H4C 109.5 . . ?
H4A C4 H4B 109.5 . . ?
H4A C4 H4C 109.5 . . ?
H4B C4 H4C 109.5 . . ?
C15 C3 H3 119.7 . . ?
C5 C3 C15 120.7(5) . . ?
C5 C3 H3 119.7 . . ?
C10 C2 C5 120.2(4) . . ?
C10 C2 H2 119.9 . . ?
C5 C2 H2 119.9 . . ?
C7 C1 C6 121.3(5) . . ?
C7 C1 H1 119.3 . . ?
C6 C1 H1 119.3 . . ?

loop_
_geom_torsion_atom_site_label_1
_geom_torsion_atom_site_label_2
_geom_torsion_atom_site_label_3
_geom_torsion_atom_site_label_4
_geom_torsion
_geom_torsion_site_symmetry_1
_geom_torsion_site_symmetry_2
_geom_torsion_site_symmetry_3
_geom_torsion_site_symmetry_4
_geom_torsion_publ_flag
N1 C12 C7 C1 -176.5(4) . . . . ?
N2 C21 C13 C8 179.8(4) . . . . ?
C23 C19 C16 C15 -111.0(5) . . . . ?
C23 C19 C16 C10 68.4(5) . . . . ?
C23 C18 C12 N1 -2.6(4) . . . . ?
C23 C18 C12 C7 -179.8(4) . . . . ?
C23 C18 C9 C6 179.5(5) . . . . ?
C22 C21 C13 C8 0.1(6) . . . . ?
C22 C19 C16 C15 70.5(5) . . . . ?
C22 C19 C16 C10 -110.0(4) . . . . ?
C22 C17 C14 C8 -1.5(6) . . . . ?
C21 N2 C20 N1 178.5(3) . . . . ?
C21 N2 C20 C23 0.5(6) . . . . ?
C21 C22 C19 C23 -0.5(5) . . . . ?
C21 C22 C19 C16 178.1(3) . . . . ?
C21 C22 C17 C14 1.4(6) . . . . ?
C21 C13 C8 C14 -0.2(7) . . . . ?
C20 N1 C12 C18 2.1(4) . . . . ?
C20 N1 C12 C7 179.0(4) . . . . ?
C20 N1 C11 C4 89.8(5) . . . . ?
C20 N2 C21 C22 -0.4(5) . . . . ?
C20 N2 C21 C13 180.0(4) . . . . ?
C20 C23 C19 C22 0.5(5) . . . . ?
C20 C23 C19 C16 -178.0(3) . . . . ?
C20 C23 C18 C12 2.1(4) . . . . ?
C20 C23 C18 C9 -177.9(5) . . . . ?
C19 C23 C20 N1 -178.8(3) . . . . ?
C19 C23 C20 N2 -0.6(6) . . . . ?
C19 C23 C18 C12 179.5(4) . . . . ?
C19 C23 C18 C9 -0.5(8) . . . . ?
C19 C22 C21 N2 0.4(5) . . . . ?
C19 C22 C21 C13 -180.0(4) . . . . ?
C19 C22 C17 C14 -179.3(4) . . . . ?
C19 C16 C15 C3 179.0(4) . . . . ?
C19 C16 C10 C2 -179.2(4) . . . . ?
C18 C23 C20 N1 -0.9(4) . . . . ?
C18 C23 C20 N2 177.3(4) . . . . ?
C18 C23 C19 C22 -176.6(4) . . . . ?
C18 C23 C19 C16 4.9(7) . . . . ?
C18 C12 C7 C1 0.1(7) . . . . ?
C18 C9 C6 C1 0.5(7) . . . . ?
C17 C22 C21 N2 179.7(4) . . . . ?
C17 C22 C21 C13 -0.7(5) . . . . ?
C17 C22 C19 C23 -179.7(4) . . . . ?
C17 C22 C19 C16 -1.2(5) . . . . ?
C17 C14 C8 C13 0.9(7) . . . . ?
C16 C15 C3 C5 0.2(8) . . . . ?
C16 C10 C2 C5 0.3(8) . . . . ?
C15 C16 C10 C2 0.3(7) . . . . ?
C12 N1 C20 N2 -179.0(4) . . . . ?
C12 N1 C20 C23 -0.7(4) . . . . ?
C12 N1 C11 C4 -86.5(6) . . . . ?
C12 C18 C9 C6 -0.5(6) . . . . ?
C12 C7 C1 C6 0.0(7) . . . . ?
C11 N1 C20 N2 4.1(6) . . . . ?
C11 N1 C20 C23 -177.6(4) . . . . ?
C11 N1 C12 C18 178.9(4) . . . . ?
C11 N1 C12 C7 -4.1(7) . . . . ?
C10 C16 C15 C3 -0.5(7) . . . . ?
C9 C18 C12 N1 177.4(4) . . . . ?
C9 C18 C12 C7 0.2(6) . . . . ?
C9 C6 C1 C7 -0.3(8) . . . . ?
C3 C5 C2 C10 -0.6(8) . . . . ?
C2 C5 C3 C15 0.3(8) . . . . ?

_shelx_res_file                  
;
TITL 2 in Pna2(1)
    1.res
    created by SHELXL-2018/3 at 12:43:40 on 03-Jul-2024
CELL 0.71069 9.851 10.127 16.933 90 90 90
ZERR 4 0.005 0.005 0.005 0.005 0.005 0.005
LATT -1
SYMM -X,-Y,0.5+Z
SYMM 0.5-X,0.5+Y,0.5+Z
SYMM 0.5+X,0.5-Y,+Z
SFAC C H N
UNIT 50 50 50

L.S. 10
PLAN  5
CONF
LIST 1
fmap 2
acta
MORE -1
BOND $H
MERG 2
REM <olex2.extras>
REM <HklSrc "%.\\1.hkl">
REM </olex2.extras>

WGHT    0.102000    0.289800
FVAR       0.17481
N1    3    0.789695    1.194199    1.017447    11.00000    0.05065    0.03227 =
         0.05415   -0.00207    0.00210    0.00396
N2    3    0.938520    1.052782    1.087178    11.00000    0.05115    0.03324 =
         0.04628   -0.00154    0.00147   -0.00214
C23   1    0.841478    0.997306    0.957222    11.00000    0.03761    0.03115 =
         0.04646    0.00288    0.00292   -0.00258
C22   1    0.988806    0.841211    1.020770    11.00000    0.03876    0.03369 =
         0.04180    0.00239    0.00478   -0.00269
C21   1    1.002298    0.932080    1.084839    11.00000    0.04124    0.03601 =
         0.04319    0.00220    0.00490   -0.00396
C20   1    0.863652    1.079735    1.025183    11.00000    0.04401    0.03137 =
         0.04758    0.00171    0.00565   -0.00236
C19   1    0.905482    0.876646    0.954903    11.00000    0.03897    0.03225 =
         0.04377    0.00190    0.00384   -0.00104
C18   1    0.746292    1.068479    0.907390    11.00000    0.03921    0.03651 =
         0.05212    0.00755    0.00386   -0.00109
C17   1    1.059592    0.720570    1.024666    11.00000    0.04926    0.03661 =
         0.04773    0.00127    0.00512    0.00250
AFIX  43
H17   2    1.053384    0.661287    0.982877    11.00000   -1.20000
AFIX   0
C16   1    0.890773    0.787546    0.884937    11.00000    0.04161    0.03239 =
         0.04412    0.00035    0.00096    0.00421
C15   1    0.819765    0.669881    0.889436    11.00000    0.05896    0.03562 =
         0.05988   -0.00297    0.00613   -0.00202
AFIX  43
H15   2    0.781004    0.643923    0.937048    11.00000   -1.20000
AFIX   0
C14   1    1.137340    0.689160    1.088920    11.00000    0.04741    0.04566 =
         0.05495    0.00682    0.00523    0.00740
AFIX  43
H14   2    1.181709    0.608184    1.091118    11.00000   -1.20000
AFIX   0
C13   1    1.084363    0.897120    1.149654    11.00000    0.06251    0.04551 =
         0.04399    0.00041   -0.00146   -0.00050
AFIX  43
H13   2    1.093589    0.955572    1.191673    11.00000   -1.20000
AFIX   0
C12   1    0.720671    1.190338    0.946018    11.00000    0.04196    0.03868 =
         0.05508    0.00544    0.00726   -0.00052
C11   1    0.790844    1.303205    1.073370    11.00000    0.05844    0.03900 =
         0.06321   -0.00909    0.00714    0.00874
AFIX  23
H11A  2    0.806018    1.268568    1.126044    11.00000   -1.20000
H11B  2    0.702625    1.345748    1.072954    11.00000   -1.20000
AFIX   0
C10   1    0.948413    0.823525    0.813494    11.00000    0.06428    0.04469 =
         0.04902    0.00125    0.00400    0.00003
AFIX  43
H10   2    0.996722    0.902168    0.809698    11.00000   -1.20000
AFIX   0
C9    1    0.682121    1.042499    0.836327    11.00000    0.04906    0.04616 =
         0.05967    0.00778   -0.00270    0.00123
AFIX  43
H9    2    0.698009    0.963513    0.809879    11.00000   -1.20000
AFIX   0
C8    1    1.150191    0.779445    1.151739    11.00000    0.05645    0.05246 =
         0.05182    0.00738   -0.00344    0.00453
AFIX  43
H8    2    1.204189    0.758268    1.194974    11.00000   -1.20000
AFIX   0
C7    1    0.632806    1.283126    0.914178    11.00000    0.05171    0.04393 =
         0.07148    0.00964    0.00872    0.00985
AFIX  43
H7    2    0.616596    1.362806    0.939803    11.00000   -1.20000
AFIX   0
C6    1    0.593983    1.135393    0.805019    11.00000    0.05424    0.06021 =
         0.06810    0.01049   -0.00802    0.00260
AFIX  43
H6    2    0.550108    1.118056    0.757506    11.00000   -1.20000
AFIX   0
C5    1    0.863004    0.627485    0.753017    11.00000    0.08771    0.05423 =
         0.05470   -0.01547   -0.00980    0.01117
AFIX  43
H5    2    0.853138    0.574057    0.708717    11.00000   -1.20000
AFIX   0
C4    1    0.898176    1.404471    1.055281    11.00000    0.09248    0.04468 =
         0.08470   -0.00588    0.00305   -0.00930
AFIX  33
H4A   2    0.894412    1.473862    1.093844    11.00000   -1.50000
H4B   2    0.986011    1.363484    1.056779    11.00000   -1.50000
H4C   2    0.882594    1.440682    1.003676    11.00000   -1.50000
AFIX   0
C3    1    0.806324    0.591004    0.823499    11.00000    0.07233    0.04244 =
         0.07351   -0.01169   -0.00464   -0.00501
AFIX  43
H3    2    0.758233    0.512192    0.826974    11.00000   -1.20000
AFIX   0
C2    1    0.934868    0.744077    0.748171    11.00000    0.08320    0.06154 =
         0.04491    0.00046    0.00390    0.01149
AFIX  43
H2    2    0.974288    0.769014    0.700546    11.00000   -1.20000
AFIX   0
C1    1    0.570371    1.254120    0.843756    11.00000    0.05410    0.05845 =
         0.07303    0.01562   -0.00083    0.01009
AFIX  43
H1    2    0.511091    1.315196    0.821555    11.00000   -1.20000
AFIX   0
HKLF 4


REM  2 in Pna2(1)
REM wR2 = 0.1923, GooF = S = 1.080, Restrained GooF = 1.080 for all data
REM R1 = 0.0663 for 2906 Fo > 4sig(Fo) and 0.0849 for all 3860 data
REM 226 parameters refined using 1 restraints

END

WGHT      0.1011      0.3013

REM Highest difference peak  0.199,  deepest hole -0.277,  1-sigma level  0.055
Q1    1   0.5612  1.3690  1.0507  11.00000  0.05    0.20
Q2    1   0.6967  1.1560  1.0168  11.00000  0.05    0.19
Q3    1   0.8117  0.9039  0.9618  11.00000  0.05    0.19
Q4    1   0.7506  1.0027  0.9533  11.00000  0.05    0.18
Q5    1   1.3051  0.6146  1.0889  11.00000  0.05    0.18
;
_shelx_res_checksum              63417
_shelx_hkl_file                  
;
  -1   0   0    0.00    0.01
   1   0   0    0.00    0.01
  -2   0   0    1.05    0.08
  -3   0   0   -0.02    0.03
   3   0   0    0.05    0.04
  -4   0   0   52.48    2.36
   4   0   0   41.19    2.38
  -5   0   0   -0.04    0.04
   5   0   0    0.02    0.06
  -6   0   0    1.79    0.16
  -7   0   0   -0.07    0.06
   7   0   0    0.03    0.09
  -9   0   0   -0.08    0.10
   9   0   0   -0.10    0.14
 -10   0   0    0.07    0.12
  10   0   0   -0.18    0.15
 -11   0   0   -0.09    0.13
 -12   0   0    0.44    0.19
  12   0   0   -0.24    0.22
 -13   0   0    0.16    0.18
 -13   1   0    1.13    0.25
 -12   1   0    2.56    0.37
  11  -1   0   -0.23    0.19
 -11   1   0    0.03    0.15
  10  -1   0   -0.22    0.17
 -10   1   0   -0.09    0.12
   9  -1   0    0.24    0.16
  -9   1   0   -0.05    0.10
  -8   1   0    1.01    0.15
   7  -1   0    4.95    0.47
  -7   1   0    3.72    0.29
  -6   1   0   -0.07    0.06
   5  -1   0    4.83    0.39
  -5   1   0    4.90    0.29
   4  -1   0   20.32    1.22
  -4   1   0   26.23    1.19
  -3   1   0  107.17    5.48
  -3   1   0  113.06    5.48
  -2   1   0   67.99    3.70
  -2   1   0   80.79    3.70
  -1   1   0  102.59    5.13
   0  -1   0   -0.33    0.01
   0   1   0   -0.27    0.01
  -1  -1   0  115.40    5.77
  -3  -1   0   94.84    4.41
   3   1   0   80.40    4.38
  -4  -1   0   22.44    1.19
   4   1   0   24.31    1.22
  -5  -1   0    4.59    0.28
  -7  -1   0    4.20    0.29
   7   1   0    4.60    0.40
  -8  -1   0    1.67    0.20
   8   1   0    1.80    0.35
  -9  -1   0    0.08    0.10
   9   1   0    0.08    0.12
 -10  -1   0   -0.09    0.11
  10   1   0   -0.16    0.13
 -11  -1   0   -0.05    0.13
  11   1   0   -0.26    0.16
 -12  -1   0    1.26    0.22
 -13  -1   0    0.99    0.22
 -12   2   0    4.66    0.47
 -11   2   0    2.74    0.37
 -10   2   0    0.05    0.14
  -8   2   0    0.44    0.12
  -7   2   0    0.19    0.09
   6  -2   0    5.21    0.48
  -6   2   0    5.37    0.33
   5  -2   0    0.09    0.10
  -5   2   0    0.17    0.07
  -5   2   0    0.13    0.03
  -4   2   0    1.70    0.14
  -4   2   0    1.94    0.11
  -3   2   0   55.94    3.20
  -3   2   0   72.14    3.19
  -2   2   0    4.19    0.23
  -1   2   0  139.52    6.97
   0   2   0  229.57   11.45
  -1  -2   0  142.77    7.15
  -2  -2   0    3.96    0.22
  -3  -2   0   44.45    2.61
   3   2   0   59.88    2.64
  -4  -2   0    1.31    0.12
  -5  -2   0    0.23    0.06
  -6  -2   0    6.80    0.44
   6   2   0    8.71    0.51
   7   2   0    0.25    0.10
   8   2   0    0.40    0.11
   9   2   0    0.32    0.13
 -10  -2   0    0.14    0.13
  10   2   0   -0.06    0.13
 -11  -2   0    0.85    0.17
  11   2   0    0.20    0.17
 -12   3   0    0.38    0.21
 -11   3   0    0.85    0.21
  -9   3   0    0.95    0.18
  -8   3   0    0.07    0.11
  -7   3   0    0.14    0.09
  -6   3   0    3.81    0.21
  -6   3   0    3.74    0.26
  -5   3   0   -0.06    0.04
  -5   3   0    0.11    0.07
  -4   3   0  142.09    6.33
  -4   3   0  112.41    6.34
  -3   3   0   37.54    1.68
  -3   3   0   29.07    1.68
  -2   3   0   13.72    0.71
  -1   3   0    0.18    0.04
   0   3   0   -0.02    0.03
   1   3   0    0.20    0.04
  -2  -3   0    9.50    0.50
  -3  -3   0   18.96    0.97
  -4  -3   0   75.78    4.03
   4   3   0   85.11    4.06
  -6  -3   0    5.64    0.33
   6   3   0    4.43    0.38
  -8  -3   0    0.15    0.10
   8   3   0    0.11    0.11
   9   3   0    0.55    0.15
  10   3   0    0.11    0.13
 -11  -3   0    0.54    0.18
  11   3   0    0.21    0.17
 -12  -3   0    0.06    0.17
  12   3   0   -0.21    0.18
 -12   4   0    0.16    0.18
 -11   4   0    0.47    0.19
 -10   4   0    4.67    0.41
  -9   4   0    2.39    0.29
  -8   4   0    2.51    0.26
  -7   4   0    0.07    0.09
  -6   4   0    0.91    0.14
  -5   4   0    4.37    0.28
  -4   4   0    0.09    0.06
  -4   4   0    0.00    0.05
  -3   4   0   69.08    3.38
  -3   4   0   66.06    3.38
  -2   4   0    5.08    0.29
  -1   4   0   44.04    2.21
   0   4   0    1.03    0.10
   1   4   0   42.67    2.14
  -2  -4   0    5.29    0.30
  -3  -4   0   47.53    2.40
  -4  -4   0    0.04    0.06
  -5  -4   0    2.78    0.21
   5   4   0    2.85    0.27
   6   4   0    0.40    0.09
  -7  -4   0    0.09    0.08
   7   4   0    0.02    0.08
  -8  -4   0    2.03    0.24
   8   4   0    2.38    0.34
  -9  -4   0    2.45    0.28
   9   4   0    2.46    0.39
 -10  -4   0    3.32    0.33
  10   4   0    3.18    0.47
 -11  -4   0    0.14    0.16
  11   4   0   -0.03    0.15
 -12  -4   0    0.14    0.16
 -12   5   0    0.00    0.19
 -11   5   0   -0.04    0.17
 -10   5   0    0.01    0.15
  -9   5   0    0.10    0.14
  -8   5   0    0.13    0.13
  -7   5   0    2.15    0.23
  -6   5   0    0.00    0.05
  -6   5   0    0.09    0.09
  -5   5   0   -0.02    0.07
  -5   5   0    0.11    0.05
  -4   5   0    4.63    0.28
  -4   5   0    4.15    0.26
  -3   5   0    9.27    0.51
  -3   5   0    9.37    0.51
  -2   5   0   19.99    1.03
  -1   5   0    1.67    0.14
   2   5   0   21.02    1.08
  -3  -5   0    9.16    0.50
  -4  -5   0    3.12    0.22
   5   5   0    0.04    0.07
   6   5   0    0.04    0.08
  -7  -5   0    2.49    0.23
   7   5   0    1.89    0.31
  -8  -5   0    0.00    0.11
   8   5   0    0.10    0.10
  -9  -5   0   -0.02    0.12
   9   5   0    0.04    0.11
 -10  -5   0    0.00    0.13
  10   5   0   -0.05    0.13
 -11  -5   0    0.02    0.14
  11   5   0   -0.20    0.16
 -12  -5   0    0.05    0.15
 -11   6   0   -0.01    0.18
 -10   6   0    0.17    0.16
  -9   6   0    0.47    0.16
  -8   6   0    0.28    0.13
  -7   6   0    1.26    0.21
  -6   6   0    9.25    0.55
  -5   6   0    4.20    0.29
  -4   6   0    3.06    0.22
  -4   6   0    3.10    0.23
  -3   6   0   13.44    0.72
  -3   6   0   13.55    0.72
  -2   6   0    7.86    0.44
  -1   6   0    0.66    0.12
   0   6   0    8.78    0.48
   2   6   0    7.59    0.43
   3   6   0   12.06    0.65
  -4  -6   0    2.50    0.20
  -5  -6   0    5.10    0.33
  -6  -6   0    7.31    0.42
   6   6   0    6.08    0.50
  -7  -6   0    1.40    0.21
   7   6   0    1.03    0.13
  -8  -6   0    0.14    0.11
   8   6   0    0.13    0.10
  -9  -6   0    0.35    0.13
   9   6   0    0.21    0.13
 -10  -6   0    0.08    0.13
  10   6   0    0.00    0.13
 -11  -6   0    0.09    0.14
 -11   7   0    0.21    0.20
 -10   7   0   -0.13    0.15
  -9   7   0    0.61    0.17
  -8   7   0    0.73    0.16
  -7   7   0    2.95    0.27
  -6   7   0   -0.03    0.10
  -6   7   0   -0.10    0.07
  -5   7   0    3.25    0.26
  -5   7   0    4.38    0.30
  -4   7   0    0.74    0.12
  -4   7   0    0.65    0.11
  -3   7   0    0.41    0.10
  -3   7   0    0.36    0.10
  -2   7   0    0.74    0.12
  -2   7   0    0.79    0.14
  -1   7   0    4.48    0.29
   0   7   0    0.04    0.06
   1   7   0    4.87    0.31
   4   7   0    0.93    0.16
  -5  -7   0    4.14    0.30
   6   7   0    0.13    0.09
  -7  -7   0    2.04    0.24
   7   7   0    2.07    0.35
   7   7   0    2.28    0.22
  -8  -7   0    0.72    0.15
   8   7   0    0.38    0.12
  -9  -7   0    0.40    0.14
   9   7   0    0.21    0.13
 -10  -7   0   -0.05    0.13
 -11  -7   0   -0.06    0.14
 -10   8   0    0.01    0.17
  -9   8   0    0.70    0.18
  -8   8   0    0.52    0.15
  -7   8   0    0.46    0.14
  -6   8   0    1.04    0.16
  -6   8   0    0.83    0.13
  -5   8   0   -0.08    0.09
  -5   8   0    0.01    0.11
  -4   8   0   11.68    0.66
  -4   8   0   11.68    0.67
  -3   8   0    2.75    0.26
  -3   8   0    2.82    0.25
  -2   8   0    7.44    0.44
  -2   8   0    7.37    0.46
  -1   8   0    0.53    0.11
  -1   8   0    0.55    0.12
   0   8   0   14.88    0.80
   2   8   0    7.48    0.45
   3   8   0    2.64    0.23
   4   8   0   10.27    0.58
   5   8   0   -0.10    0.09
  -6  -8   0    0.90    0.15
   6   8   0    0.95    0.14
   6   8   0    0.53    0.14
  -7  -8   0    0.26    0.12
   7   8   0    0.19    0.11
   7   8   0    0.42    0.12
  -8  -8   0    0.36    0.14
   8   8   0    0.23    0.12
  -9  -8   0    0.64    0.16
 -10  -8   0   -0.01    0.17
  -9   9   0   -0.05    0.15
  -8   9   0    0.03    0.13
  -7   9   0    0.54    0.15
  -6   9   0    0.09    0.12
  -6   9   0    0.23    0.10
  -5   9   0    0.47    0.12
  -5   9   0    0.53    0.14
  -4   9   0    0.30    0.13
  -4   9   0    0.35    0.12
  -3   9   0   18.54    1.04
  -3   9   0   20.32    1.06
  -2   9   0   13.92    0.78
  -2   9   0   13.18    0.75
  -1   9   0    0.65    0.12
  -1   9   0    0.52    0.14
   1   9   0    0.30    0.14
   1   9   0    0.59    0.13
   2   9   0   14.48    0.80
   3   9   0   19.10    1.04
   3   9   0   18.79    1.02
   4   9   0    0.59    0.13
   4   9   0    0.46    0.11
   5   9   0    0.76    0.14
   5   9   0    0.65    0.13
   6   9   0    0.14    0.11
   6   9   0    0.23    0.12
   7   9   0    0.40    0.12
   7   9   0    0.38    0.14
   7   9   0    0.31    0.13
  -8  -9   0    0.04    0.13
  -8  10   0    0.14    0.15
  -7  10   0    0.79    0.18
  -6  10   0   -0.08    0.09
  -6  10   0   -0.10    0.12
  -5  10   0    0.21    0.12
  -5  10   0    0.19    0.13
  -4  10   0    1.99    0.28
  -4  10   0    2.16    0.26
  -3  10   0    0.29    0.12
  -3  10   0   -0.04    0.12
  -2  10   0    8.17    0.52
  -2  10   0    8.76    0.56
  -1  10   0    3.89    0.31
  -1  10   0    4.04    0.36
   0  10   0    3.86    0.31
   0  10   0    3.87    0.35
   1  10   0    3.64    0.35
   1  10   0    3.62    0.30
   2  10   0    7.83    0.49
   2  10   0    7.75    0.52
   3  10   0    0.26    0.12
   3  10   0    0.20    0.13
   4  10   0    2.33    0.26
   4  10   0    2.22    0.29
   5  10   0    0.28    0.14
   5  10   0    0.36    0.12
   6  10   0    0.00    0.11
   6  10   0    0.03    0.12
   7  10   0    0.70    0.16
   7  10   0    0.91    0.19
  -7  11   0    0.04    0.15
  -6  11   0    4.03    0.37
  -6  11   0    3.28    0.33
  -5  11   0   -0.10    0.12
  -5  11   0    0.12    0.13
  -4  11   0   -0.11    0.12
  -4  11   0    0.32    0.14
  -3  11   0    0.17    0.14
  -3  11   0    0.47    0.14
  -2  11   0   -0.08    0.11
  -2  11   0   -0.17    0.12
  -1  11   0    0.01    0.11
  -1  11   0   -0.21    0.12
   0  11   0   -0.11    0.12
   0  11   0   -0.06    0.11
   1  11   0   -0.07    0.12
   1  11   0   -0.04    0.13
   2  11   0   -0.02    0.13
   2  11   0   -0.20    0.11
   3  11   0    0.37    0.15
   3  11   0    0.19    0.14
   4  11   0    0.07    0.13
   4  11   0    0.01    0.14
   5  11   0    0.13    0.14
   5  11   0   -0.06    0.14
   6  11   0    3.29    0.38
   7  11   0   -0.03    0.13
  -5  12   0    0.11    0.13
  -5  12   0    0.34    0.15
  -4  12   0    0.18    0.15
  -4  12   0    0.61    0.16
  -3  12   0    0.44    0.15
  -3  12   0    0.10    0.14
  -2  12   0   -0.07    0.13
  -2  12   0    0.04    0.13
  -1  12   0    0.00    0.14
  -1  12   0   -0.01    0.13
   0  12   0    0.23    0.13
   0  12   0   -0.06    0.12
   1  12   0    0.03    0.14
   1  12   0   -0.03    0.13
   2  12   0   -0.01    0.14
   2  12   0    0.04    0.13
   3  12   0    0.21    0.16
   3  12   0    0.06    0.15
   4  12   0    0.33    0.18
   5  12   0   -0.05    0.15
  -3  13   0    0.09    0.14
  -3  13   0    0.47    0.16
  -2  13   0   -0.02    0.15
  -2  13   0    0.04    0.14
  -1  13   0    0.43    0.16
  -1  13   0    0.48    0.18
   0  13   0   -0.19    0.13
   0  13   0   -0.02    0.15
   1  13   0    0.55    0.20
   1  13   0    0.65    0.19
   2  13   0   -0.04    0.14
   3  13   0    0.17    0.16
   3  13  -1   -0.04    0.15
   2  13  -1    0.48    0.18
   1  13  -1    0.03    0.15
   0  13  -1    0.25    0.16
  -1  13  -1    0.07    0.15
  -1  13  -1   -0.03    0.16
  -2  13  -1    0.36    0.16
  -2  13  -1    0.39    0.15
  -3  13  -1   -0.12    0.14
  -3  13  -1   -0.11    0.13
   5  12  -1    0.74    0.19
   4  12  -1    0.81    0.20
   3  12  -1   -0.13    0.13
   2  12  -1    0.64    0.24
   2  12  -1    0.78    0.18
   1  12  -1    0.10    0.13
   1  12  -1    0.06    0.13
   0  12  -1    0.01    0.13
   0  12  -1   -0.12    0.12
  -1  12  -1    0.12    0.14
  -1  12  -1    0.03    0.13
  -2  12  -1    0.88    0.16
  -2  12  -1    0.66    0.17
  -3  12  -1    0.05    0.13
  -3  12  -1    0.05    0.13
  -4  12  -1    1.56    0.26
  -4  12  -1    0.93    0.19
  -5  12  -1    0.65    0.16
  -5  12  -1    1.06    0.18
   7  11  -1    0.00    0.13
   6  11  -1    1.85    0.24
   5  11  -1    2.07    0.31
   4  11  -1    3.86    0.39
   4  11  -1    3.28    0.36
   3  11  -1    1.77    0.25
   3  11  -1    2.10    0.29
   2  11  -1    0.00    0.12
   2  11  -1    0.01    0.13
   1  11  -1    0.31    0.13
   1  11  -1    0.12    0.13
   0  11  -1   -0.02    0.11
   0  11  -1    0.02    0.12
  -1  11  -1    0.27    0.14
  -1  11  -1    0.26    0.12
  -2  11  -1    0.13    0.13
  -2  11  -1    0.15    0.12
  -3  11  -1    2.11    0.25
  -3  11  -1    1.66    0.22
  -4  11  -1    3.84    0.32
  -4  11  -1    3.14    0.33
  -5  11  -1    1.78    0.28
  -5  11  -1    2.41    0.28
  -6  11  -1    1.72    0.21
  -7  11  -1    0.07    0.14
   7  10  -1    0.05    0.11
   7  10  -1   -0.03    0.12
   6  10  -1   -0.17    0.19
   6  10  -1    0.06    0.11
   5  10  -1    1.28    0.19
   5  10  -1    1.31    0.21
   4  10  -1    2.15    0.25
   4  10  -1    2.22    0.30
   3  10  -1    5.21    0.42
   3  10  -1    5.24    0.37
   2  10  -1    2.53    0.30
   2  10  -1    2.68    0.26
   1  10  -1    0.11    0.13
   0  10  -1    0.00    0.12
   0  10  -1    0.12    0.11
  -1  10  -1   -0.02    0.12
  -2  10  -1    2.75    0.26
  -2  10  -1    2.10    0.29
  -3  10  -1    4.72    0.39
  -3  10  -1    4.89    0.35
  -4  10  -1    1.94    0.24
  -4  10  -1    1.48    0.20
  -5  10  -1    1.05    0.16
  -5  10  -1    1.22    0.18
  -6  10  -1    0.00    0.09
  -6  10  -1   -0.04    0.12
  -7  10  -1    0.01    0.13
  -8  10  -1    0.42    0.16
   8   9  -1    0.66    0.17
   7   9  -1    0.33    0.14
   7   9  -1    0.16    0.11
   7   9  -1    0.19    0.12
   6   9  -1    0.26    0.12
   6   9  -1    0.34    0.12
   5   9  -1    1.13    0.16
   5   9  -1    1.05    0.19
   4   9  -1    0.56    0.12
   4   9  -1    0.51    0.13
   3   9  -1    1.01    0.16
   2   9  -1    6.24    0.39
   2   9  -1    5.96    0.43
   1   9  -1    0.18    0.13
   0   9  -1    4.80    0.32
   0   9  -1    4.21    0.37
  -1   9  -1    0.35    0.13
  -2   9  -1    6.07    0.38
  -2   9  -1    5.53    0.41
  -3   9  -1    0.65    0.16
  -3   9  -1    1.05    0.15
  -4   9  -1    0.38    0.12
  -4   9  -1    0.29    0.12
  -5   9  -1    0.91    0.15
  -5   9  -1    0.91    0.14
  -6   9  -1    0.28    0.13
  -6   9  -1    0.19    0.10
  -7   9  -1    0.25    0.13
  -8   9  -1    1.67    0.27
  -9   9  -1    0.60    0.18
   9   8  -1   -0.05    0.12
   8   8  -1    0.10    0.12
  -8  -8   1    0.16    0.12
   7   8  -1    0.47    0.14
   7   8  -1    0.69    0.12
  -7  -8   1    0.72    0.14
   6   8  -1    1.47    0.21
   6   8  -1    1.61    0.37
   5   8  -1    0.79    0.13
   5   8  -1    0.94    0.14
   4   8  -1    1.56    0.22
   4   8  -1    1.25    0.18
   3   8  -1    1.69    0.18
   3   8  -1    1.38    0.20
   2   8  -1    0.58    0.12
   1   8  -1    3.60    0.31
   1   8  -1    4.36    0.28
   0   8  -1   -0.01    0.10
  -1   8  -1    3.56    0.26
  -1   8  -1    3.51    0.29
  -2   8  -1    0.56    0.11
  -2   8  -1    0.61    0.12
  -3   8  -1    1.22    0.18
  -3   8  -1    1.14    0.15
  -4   8  -1    1.13    0.19
  -4   8  -1    0.95    0.14
  -5   8  -1    0.69    0.12
  -5   8  -1    0.69    0.14
  -6   8  -1    1.40    0.18
  -6   8  -1    1.50    0.22
  -7   8  -1    0.86    0.15
  -8   8  -1    0.24    0.13
  -9   8  -1    0.23    0.16
 -10   8  -1    0.03    0.17
  10   7  -1    0.03    0.15
 -10  -7   1    0.26    0.15
   9   7  -1    0.15    0.14
  -9  -7   1    0.30    0.14
   8   7  -1    2.27    0.39
  -8  -7   1    2.03    0.25
   7   7  -1    0.15    0.11
   7   7  -1    0.20    0.10
  -7  -7   1    0.30    0.11
   6   7  -1    3.69    0.28
   6   7  -1    3.74    0.42
  -6  -7   1    3.27    0.27
   5   7  -1    2.92    0.27
  -5  -7   1    4.18    0.28
   4   7  -1    2.10    0.19
   4   7  -1    1.98    0.21
   3   7  -1    2.89    0.22
   3   7  -1    3.04    0.25
   2   7  -1   10.08    0.55
   2   7  -1    9.24    0.53
   1   7  -1    2.23    0.22
   1   7  -1    3.21    0.21
   0   7  -1    2.64    0.22
   0   7  -1    2.36    0.19
  -1   7  -1    2.18    0.20
  -1   7  -1    2.22    0.18
  -2   7  -1   10.56    0.58
  -2   7  -1    9.58    0.55
  -3   7  -1    2.89    0.23
  -3   7  -1    3.19    0.24
  -4   7  -1    1.76    0.19
  -4   7  -1    1.99    0.20
  -5   7  -1    3.09    0.25
  -5   7  -1    2.68    0.23
  -6   7  -1    4.31    0.31
  -6   7  -1    3.55    0.26
  -7   7  -1    0.41    0.12
  -8   7  -1    2.53    0.28
  -9   7  -1    0.42    0.16
 -10   7  -1    0.36    0.18
 -11   7  -1    0.21    0.20
  11   6  -1   -0.07    0.17
 -11  -6   1    0.09    0.14
  10   6  -1    0.28    0.16
 -10  -6   1    0.53    0.16
   9   6  -1    0.26    0.14
  -9  -6   1    0.64    0.15
   8   6  -1    0.51    0.13
  -8  -6   1    0.92    0.15
   7   6  -1    0.72    0.11
  -7  -6   1    0.72    0.13
   6   6  -1    4.39    0.44
   6   6  -1    4.21    0.30
  -6  -6   1    4.74    0.31
   5   6  -1    7.40    0.44
  -5  -6   1    7.48    0.44
   1   6  -1   18.71    0.97
   0   6  -1   -0.07    0.06
  -1   6  -1   17.59    0.92
  -1   6  -1   18.13    0.94
  -2   6  -1    0.45    0.08
  -2   6  -1    0.47    0.09
  -3   6  -1    0.90    0.15
  -3   6  -1    1.38    0.15
  -4   6  -1    0.49    0.10
  -4   6  -1    0.49    0.08
  -5   6  -1    7.56    0.46
  -5   6  -1    9.17    0.49
  -6   6  -1    5.04    0.35
  -7   6  -1    0.84    0.14
  -8   6  -1    1.14    0.18
  -9   6  -1    0.77    0.17
 -10   6  -1    0.67    0.19
 -11   6  -1    0.11    0.18
 -12  -5   1    0.03    0.15
  11   5  -1    0.00    0.17
 -11  -5   1    0.13    0.15
  10   5  -1    0.17    0.15
 -10  -5   1    0.30    0.14
   9   5  -1    0.09    0.12
  -9  -5   1    0.27    0.14
   8   5  -1    0.04    0.10
  -8  -5   1   -0.02    0.11
   7   5  -1    2.57    0.20
   7   5  -1    2.37    0.34
  -7  -5   1    2.66    0.25
   6   5  -1    2.49    0.31
   6   5  -1    2.71    0.20
   5   5  -1    3.14    0.22
   5   5  -1    2.61    0.32
  -5  -5   1    3.82    0.24
  -4  -5   1    2.03    0.17
  -3  -5   1    4.33    0.26
   1   5  -1   18.72    0.96
   0   5  -1   50.04    2.51
  -1   5  -1   13.57    0.71
  -1   5  -1   13.21    0.70
  -2   5  -1    5.46    0.32
  -2   5  -1    5.85    0.33
  -3   5  -1    4.86    0.29
  -3   5  -1    4.86    0.29
  -4   5  -1    1.00    0.11
  -4   5  -1    1.22    0.14
  -5   5  -1    3.31    0.24
  -6   5  -1    3.22    0.26
  -6   5  -1    3.54    0.21
  -7   5  -1    2.71    0.25
  -8   5  -1   -0.04    0.11
  -9   5  -1    0.31    0.15
 -10   5  -1    0.48    0.17
 -11   5  -1    0.35    0.19
 -12   5  -1    0.14    0.20
 -12  -4   1    0.03    0.15
  11   4  -1    0.00    0.15
 -11  -4   1    0.26    0.16
  10   4  -1    0.06    0.14
 -10  -4   1    0.09    0.13
   9   4  -1    1.73    0.39
  -9  -4   1    2.01    0.27
   8   4  -1    0.09    0.10
  -8  -4   1    0.07    0.10
   7   4  -1    0.40    0.11
   7   4  -1    0.71    0.10
   6   4  -1    0.93    0.11
  -6  -4   1    1.09    0.16
   5   4  -1    1.71    0.14
   5   4  -1    1.53    0.22
  -5  -4   1    1.72    0.16
  -4  -4   1    7.90    0.44
  -3  -4   1    7.69    0.42
  -2  -4   1   14.08    0.73
   1   4  -1    5.41    0.30
   0   4  -1   -0.05    0.03
  -1   4  -1    5.79    0.31
  -1   4  -1    5.72    0.32
  -2   4  -1   16.26    0.82
  -2   4  -1   15.59    0.82
  -3   4  -1    5.99    0.33
  -3   4  -1    5.71    0.33
  -4   4  -1    7.61    0.41
  -4   4  -1    7.61    0.43
  -5   4  -1    2.02    0.18
  -5   4  -1    2.25    0.15
  -6   4  -1    1.01    0.09
  -6   4  -1    0.97    0.15
  -7   4  -1    0.69    0.12
  -8   4  -1    0.09    0.11
  -9   4  -1    1.47    0.26
 -10   4  -1    0.19    0.16
 -11   4  -1    0.40    0.19
 -12   4  -1    0.11    0.18
  12   3  -1   -0.19    0.17
 -12  -3   1    0.41    0.18
  11   3  -1    0.78    0.20
  10   3  -1    5.24    0.58
 -10  -3   1    6.02    0.43
   9   3  -1    0.21    0.13
   8   3  -1    0.11    0.11
   7   3  -1    4.16    0.38
  -7  -3   1    4.05    0.29
   6   3  -1    8.00    0.54
  -6  -3   1    8.63    0.48
   5   3  -1   28.35    1.53
   5   3  -1   28.64    1.46
  -5  -3   1   29.84    1.48
   4   3  -1   26.89    1.46
  -4  -3   1   28.79    1.42
  -3  -3   1   15.56    0.80
  -2  -3   1    5.01    0.28
   1   3  -1    3.26    0.18
   0   3  -1    8.70    0.45
   0   3  -1    8.74    0.46
  -1   3  -1    3.49    0.20
  -1   3  -1    3.46    0.20
  -2   3  -1    5.43    0.30
  -2   3  -1    5.59    0.30
  -3   3  -1   19.53    0.92
  -3   3  -1   16.78    0.93
  -4   3  -1   33.58    1.70
  -5   3  -1   38.03    1.80
  -5   3  -1   33.92    1.83
  -6   3  -1    5.08    0.27
  -6   3  -1    4.54    0.31
  -7   3  -1    4.30    0.31
  -8   3  -1    0.15    0.10
  -9   3  -1    0.44    0.15
 -10   3  -1    6.67    0.50
 -11   3  -1    2.35    0.35
 -12   3  -1    0.50    0.20
  12   2  -1    1.07    0.24
  11   2  -1    1.06    0.20
  10   2  -1    0.01    0.14
   9   2  -1    4.55    0.51
  -9  -2   1    5.38    0.37
   8   2  -1    4.87    0.47
  -8  -2   1    4.71    0.34
   7   2  -1    2.37    0.31
  -7  -2   1    2.80    0.22
   5   2  -1    5.99    0.32
  -5  -2   1    6.28    0.35
   4   2  -1   13.71    0.69
  -4  -2   1   13.18    0.70
  -3  -2   1   52.97    2.65
  -2  -2   1  163.62    8.20
  -1  -2   1   40.80    2.04
   0   2  -1   -0.01    0.02
  -1   2  -1   43.36    2.18
  -1   2  -1   44.11    2.18
  -2   2  -1  115.21    5.71
  -2   2  -1  113.95    5.71
  -3   2  -1   76.12    3.40
  -3   2  -1   60.46    3.41
  -4   2  -1   15.72    0.90
  -4   2  -1   19.16    0.88
  -5   2  -1    5.89    0.34
  -6   2  -1    5.27    0.33
  -6   2  -1    5.19    0.28
  -7   2  -1    2.17    0.21
  -8   2  -1    5.20    0.37
  -9   2  -1    5.69    0.42
 -10   2  -1    0.11    0.14
 -11   2  -1    3.54    0.40
 -12   2  -1    4.87    0.47
 -13  -1   1    0.65    0.20
 -12  -1   1    1.92    0.32
  11   1  -1    0.09    0.17
 -11  -1   1    0.70    0.17
  10   1  -1   -0.06    0.14
 -10  -1   1    0.16    0.13
   9   1  -1    0.76    0.17
   8   1  -1    2.57    0.37
  -8  -1   1    2.46    0.23
  -6  -1   1    5.73    0.34
  -4  -1   1    8.45    0.46
   3   1  -1    7.17    0.37
  -3  -1   1    7.26    0.39
   2   1  -1  128.98    6.94
   2   1  -1  144.88    6.83
   0   1  -1    2.40    0.12
  -1   1  -1   81.21    4.13
  -1   1  -1   83.49    4.12
  -2   1  -1  148.64    8.23
  -2   1  -1  182.21    8.27
  -3   1  -1    8.19    0.41
   3  -1   1    6.95    0.46
  -4   1  -1    8.39    0.44
  -4   1  -1    9.40    0.47
   4  -1   1    7.96    0.53
  -5   1  -1    4.13    0.27
   5  -1   1    4.78    0.38
  -6   1  -1    4.93    0.32
   6  -1   1    5.09    0.44
  -7   1  -1    1.27    0.17
  -8   1  -1    1.38    0.20
   8  -1   1    2.33    0.45
  -9   1  -1    1.56    0.24
   9  -1   1    1.03    0.21
 -10   1  -1    0.06    0.14
  10  -1   1   -0.03    0.18
 -11   1  -1    0.56    0.19
 -12   1  -1    1.91    0.35
 -13   0   1    0.25    0.19
 -12   0   1    1.53    0.25
  11   0  -1   -0.27    0.18
 -11   0   1   -0.03    0.13
  10   0  -1   -0.17    0.16
 -10   0   1   -0.02    0.11
   9   0  -1   -0.13    0.12
  -9   0   1   -0.05    0.10
   8   0  -1    5.59    0.48
  -8   0   1    4.83    0.35
   7   0  -1   -0.04    0.09
  -7   0   1   -0.06    0.07
  -6   0   1    3.48    0.24
   5   0  -1    0.00    0.06
  -5   0   1   -0.04    0.04
   4   0  -1    4.38    0.33
  -4   0   1    5.37    0.28
   3   0  -1    0.01    0.04
  -3   0   1   -0.04    0.03
   2   0  -1   94.73    4.98
  -2   0   1  102.63    4.95
   1   0  -1   -0.11    0.01
  -1   0   1   -0.10    0.01
  -1   0  -1   -0.11    0.02
  -1   0  -1   -0.14    0.01
   1   0   1   -0.15    0.01
  -2   0  -1  120.05    5.50
   2   0   1  100.64    5.53
  -3   0  -1   -0.01    0.03
  -3   0  -1    0.03    0.02
   3   0   1    0.11    0.05
  -4   0  -1    5.11    0.29
   4   0   1    4.84    0.33
  -5   0  -1   -0.02    0.04
   5   0   1    0.00    0.07
  -6   0  -1    3.14    0.24
   6   0   1    4.10    0.34
  -7   0  -1    0.00    0.07
   7   0   1    0.04    0.10
  -8   0  -1    2.29    0.22
   8   0   1    2.08    0.39
  -9   0  -1   -0.05    0.09
   9   0   1   -0.16    0.13
 -10   0  -1   -0.15    0.11
  10   0   1   -0.14    0.16
 -11   0  -1   -0.09    0.14
 -12   0  -1    1.30    0.25
 -13   0  -1    0.08    0.18
 -13   1   1    0.70    0.22
 -12   1   1    2.61    0.38
 -11   1   1    0.73    0.19
  10  -1  -1   -0.11    0.18
 -10   1   1    0.17    0.14
   9  -1  -1    0.93    0.20
  -9   1   1    1.50    0.23
   8  -1  -1    2.62    0.42
  -8   1   1    2.21    0.24
  -7   1   1    1.30    0.17
   6  -1  -1    6.53    0.45
  -6   1   1    5.23    0.35
   5  -1  -1    3.87    0.34
  -5   1   1    4.94    0.27
   4  -1  -1    8.01    0.53
  -4   1   1   10.10    0.49
   2  -1  -1  113.29    5.76
   1  -1  -1  130.03    6.65
  -1   1   1  133.68    6.60
   0   1   1    5.29    0.27
  -1  -1  -1  147.39    7.39
  -3  -1  -1    7.68    0.42
   3   1   1    8.07    0.44
  -4  -1  -1    8.07    0.44
  -5  -1  -1    4.09    0.26
  -6  -1  -1    4.87    0.29
   6   1   1    4.08    0.35
  -7  -1  -1    1.30    0.16
  -8  -1  -1    1.57    0.20
   8   1   1    1.92    0.33
   9   1   1    0.80    0.16
 -10  -1  -1    0.09    0.12
  10   1   1   -0.08    0.14
 -11  -1  -1    0.63    0.18
  11   1   1   -0.02    0.18
 -12  -1  -1    1.42    0.24
 -13  -1  -1    0.64    0.19
 -12   2   1    4.01    0.44
 -11   2   1    3.60    0.39
  10  -2  -1    0.33    0.22
   9  -2  -1    5.10    0.60
  -9   2   1    5.47    0.40
   8  -2  -1    5.84    0.60
  -8   2   1    5.15    0.38
   7  -2  -1    3.01    0.43
  -7   2   1    2.12    0.21
   6  -2  -1    7.38    0.55
  -6   2   1    5.49    0.37
   5  -2  -1    5.69    0.48
  -5   2   1    7.24    0.38
  -2   2   1  177.69    8.89
  -1   2   1   62.86    3.13
   0   2   1    0.01    0.02
  -1  -2  -1   49.79    2.49
  -2  -2  -1  142.21    7.14
  -4  -2  -1   12.42    0.68
   4   2   1   13.37    0.71
  -5  -2  -1    5.35    0.31
   5   2   1    4.90    0.35
  -6  -2  -1    5.02    0.35
   6   2   1    7.05    0.43
  -7  -2  -1    1.98    0.19
   7   2   1    1.95    0.29
  -8  -2  -1    4.67    0.33
   8   2   1    4.57    0.43
  -9  -2  -1    4.93    0.36
   9   2   1    4.53    0.46
 -10  -2  -1    0.32    0.13
  10   2   1    0.02    0.13
  11   2   1    1.04    0.21
 -12  -2  -1    3.13    0.35
  12   2   1    2.69    0.61
 -12   3   1    0.40    0.20
 -11   3   1    2.60    0.36
 -10   3   1    7.10    0.51
  -8   3   1    0.00    0.11
  -7   3   1    4.67    0.32
  -6   3   1    4.96    0.31
  -5   3   1   38.16    2.09
  -5   3   1   44.66    2.07
  -4   3   1   41.94    2.29
  -4   3   1   49.18    2.28
  -3   3   1   23.97    1.22
  -2   3   1    8.17    0.43
  -1   3   1    4.46    0.25
   0   3   1    9.03    0.47
   1   3   1    3.66    0.21
  -2  -3  -1    5.18    0.29
  -3  -3  -1   14.03    0.73
  -4  -3  -1   26.16    1.34
  -5  -3  -1   25.87    1.33
   5   3   1   25.77    1.36
  -6  -3  -1    3.98    0.28
   6   3   1    4.01    0.32
  -7  -3  -1    3.66    0.29
   7   3   1    4.29    0.37
  -8  -3  -1    0.06    0.10
   8   3   1    0.03    0.10
  -9  -3  -1    0.60    0.14
 -10  -3  -1    5.23    0.42
  10   3   1    4.97    0.53
  11   3   1    0.63    0.17
 -12  -3  -1    0.06    0.17
 -12   4   1    0.01    0.19
 -11   4   1    0.46    0.19
 -10   4   1    0.28    0.16
  -9   4   1    2.05    0.28
  -8   4   1    0.09    0.12
  -7   4   1    0.86    0.14
  -6   4   1    1.11    0.16
  -6   4   1    1.17    0.11
  -5   4   1    2.42    0.21
  -5   4   1    2.92    0.18
  -4   4   1   12.30    0.60
  -4   4   1   10.63    0.61
  -3   4   1    9.26    0.50
  -2   4   1   21.06    1.08
  -1   4   1    6.15    0.34
   0   4   1   -0.03    0.04
  -2  -4  -1   14.13    0.74
  -3  -4  -1    5.34    0.32
  -4  -4  -1    6.13    0.35
   4   4   1    5.71    0.39
  -5  -4  -1    1.41    0.16
   5   4   1    1.78    0.21
  -6  -4  -1    0.82    0.12
   6   4   1    0.51    0.10
  -7  -4  -1    0.68    0.12
   7   4   1    0.34    0.10
   8   4   1    0.09    0.10
  -9  -4  -1    1.58    0.25
 -10  -4  -1    0.13    0.13
  10   4   1   -0.01    0.13
 -11  -4  -1    0.27    0.16
  11   4   1   -0.04    0.18
 -12  -4  -1   -0.08    0.15
 -12   5   1    0.29    0.20
 -11   5   1    0.21    0.19
 -10   5   1    0.50    0.18
  -9   5   1    0.51    0.16
  -8   5   1   -0.01    0.12
  -7   5   1    3.63    0.29
  -6   5   1    3.95    0.29
  -6   5   1    4.19    0.25
  -5   5   1    5.14    0.29
  -5   5   1    4.46    0.31
  -4   5   1    1.48    0.16
  -3   5   1    6.25    0.36
  -2   5   1    5.69    0.33
  -1   5   1   13.36    0.70
   1   5   1   13.13    0.69
  -3  -5  -1    5.71    0.34
  -4  -5  -1    1.46    0.15
  -5  -5  -1    2.46    0.21
   5   5   1    2.63    0.27
  -6  -5  -1    2.37    0.21
   6   5   1    2.00    0.27
  -7  -5  -1    3.19    0.26
   7   5   1    2.44    0.33
  -8  -5  -1   -0.07    0.10
   8   5   1   -0.02    0.09
  -9  -5  -1    0.26    0.14
   9   5   1    0.18    0.12
 -10  -5  -1    0.28    0.16
  10   5   1    0.07    0.13
 -11  -5  -1    0.09    0.15
 -12  -5  -1    0.08    0.15
 -11   6   1    0.24    0.19
 -10   6   1    0.63    0.19
  -9   6   1    0.81    0.19
  -8   6   1    1.10    0.18
  -7   6   1    0.83    0.15
  -6   6   1    7.01    0.39
  -6   6   1    6.29    0.42
  -5   6   1   10.98    0.62
  -4   6   1    0.72    0.10
  -4   6   1    0.69    0.11
  -3   6   1    1.78    0.17
  -2   6   1    0.56    0.09
  -1   6   1   17.73    0.92
   1   6   1   17.23    0.90
  -5  -6  -1    7.34    0.44
  -6  -6  -1    4.14    0.31
   6   6   1    4.25    0.39
  -7  -6  -1    1.23    0.21
  -8  -6  -1    0.78    0.15
   8   6   1    0.59    0.14
  -9  -6  -1    0.55    0.15
   9   6   1    0.23    0.12
 -10  -6  -1    0.42    0.16
 -11  -6  -1    0.03    0.14
 -11   7   1    0.12    0.21
 -10   7   1    0.24    0.18
  -9   7   1    0.47    0.17
  -8   7   1    2.61    0.29
  -7   7   1    0.55    0.14
  -6   7   1    4.95    0.32
  -6   7   1    5.02    0.36
  -5   7   1    4.31    0.31
  -5   7   1    3.60    0.28
  -4   7   1    2.32    0.22
  -4   7   1    2.12    0.21
  -3   7   1    3.22    0.25
  -2   7   1    9.63    0.54
  -1   7   1    2.61    0.21
   0   7   1    2.26    0.19
   1   7   1    3.98    0.27
   2   7   1    9.36    0.52
   3   7   1    2.97    0.23
   4   7   1    1.85    0.20
  -5  -7  -1    2.98    0.25
  -6  -7  -1    3.04    0.27
   6   7   1    3.58    0.38
  -7  -7  -1    0.35    0.12
   7   7   1    0.23    0.11
  -8  -7  -1    1.94    0.26
   8   7   1    2.54    0.38
  -9  -7  -1    0.32    0.14
 -10  -7  -1    0.33    0.15
 -11  -7  -1    0.09    0.15
 -10   8   1    0.05    0.17
  -9   8   1    0.33    0.16
  -8   8   1    0.24    0.14
  -7   8   1    1.35    0.24
  -6   8   1    2.03    0.24
  -6   8   1    1.75    0.20
  -5   8   1    0.92    0.15
  -5   8   1    0.90    0.14
  -4   8   1    1.51    0.18
  -4   8   1    1.71    0.22
  -3   8   1    1.33    0.20
  -3   8   1    1.41    0.20
  -2   8   1    1.12    0.18
  -1   8   1    3.51    0.27
   1   8   1    3.71    0.28
   3   8   1    1.61    0.19
   4   8   1    2.16    0.22
   5   8   1    0.77    0.15
  -6  -8  -1    1.41    0.21
   6   8   1    1.83    0.33
  -7  -8  -1    0.79    0.15
   7   8   1    0.50    0.13
  -8  -8  -1    0.27    0.13
  -9  -8  -1    0.13    0.14
 -10  -8  -1    0.09    0.14
  -9   9   1    0.65    0.18
  -8   9   1    1.71    0.28
  -7   9   1    0.21    0.14
  -6   9   1    0.20    0.13
  -6   9   1    0.29    0.10
  -5   9   1    1.08    0.16
  -5   9   1    1.08    0.17
  -4   9   1    0.58    0.14
  -4   9   1    0.44    0.13
  -3   9   1    1.75    0.25
  -3   9   1    2.13    0.25
  -2   9   1    6.75    0.48
  -2   9   1    7.88    0.46
  -1   9   1    0.52    0.12
   0   9   1    4.35    0.31
   1   9   1    0.54    0.13
   2   9   1   10.67    0.62
   3   9   1    2.10    0.24
   4   9   1    0.53    0.12
   5   9   1    1.09    0.16
   6   9   1    0.30    0.13
   7   9   1    0.18    0.12
   7   9   1    0.28    0.14
  -8  -9  -1    0.98    0.18
  -9  -9  -1    0.47    0.16
  -8  10   1    0.44    0.16
  -7  10   1   -0.01    0.14
  -6  10   1   -0.08    0.12
  -6  10   1   -0.11    0.09
  -5  10   1    1.37    0.19
  -5  10   1    1.28    0.18
  -4  10   1    2.05    0.26
  -4  10   1    1.70    0.27
  -3  10   1    5.10    0.38
  -3  10   1    5.19    0.40
  -2  10   1    4.65    0.34
  -2  10   1    3.61    0.36
  -1  10   1    0.03    0.13
   2  10   1    4.54    0.35
   3  10   1    5.07    0.37
   4  10   1    2.40    0.26
   5  10   1    1.42    0.22
   5  10   1    1.28    0.18
   6  10   1    0.05    0.12
   6  10   1    0.01    0.12
   7  10   1    0.11    0.13
   7  10   1    0.07    0.14
   8  10   1    0.47    0.17
  -7  11   1    0.09    0.16
  -6  11   1    2.68    0.32
  -6  11   1    2.27    0.29
  -5  11   1    2.69    0.31
  -5  11   1    1.94    0.30
  -4  11   1    3.59    0.36
  -4  11   1    3.70    0.34
  -3  11   1    2.14    0.27
  -3  11   1    1.90    0.29
  -2  11   1    0.18    0.14
  -2  11   1    0.06    0.12
  -1  11   1    0.26    0.14
  -1  11   1    0.35    0.13
   0  11   1    0.02    0.13
   0  11   1   -0.14    0.12
   1  11   1    0.22    0.13
   1  11   1    0.29    0.14
   2  11   1   -0.05    0.13
   2  11   1   -0.03    0.13
   3  11   1    1.89    0.26
   3  11   1    2.03    0.29
   4  11   1    3.81    0.35
   4  11   1    3.86    0.37
   5  11   1    2.78    0.32
   5  11   1    2.63    0.33
   6  11   1    3.23    0.32
   6  11   1    2.72    0.36
   7  11   1    0.08    0.14
  -5  12   1    1.04    0.19
  -5  12   1    0.67    0.17
  -4  12   1    1.57    0.27
  -4  12   1    0.88    0.20
  -3  12   1   -0.01    0.13
  -3  12   1    0.01    0.14
  -2  12   1    0.95    0.19
  -2  12   1    0.94    0.17
  -1  12   1    0.08    0.14
  -1  12   1    0.08    0.13
   0  12   1   -0.20    0.12
   0  12   1   -0.01    0.14
   1  12   1    0.20    0.15
   1  12   1    0.02    0.14
   2  12   1    0.88    0.19
   2  12   1    0.77    0.17
   3  12   1    0.06    0.15
   3  12   1   -0.19    0.14
   4  12   1    0.89    0.18
   4  12   1    1.23    0.22
   5  12   1    0.89    0.21
   5  12   1    0.85    0.32
  -3  13   1    0.02    0.14
  -3  13   1   -0.14    0.14
  -2  13   1    0.43    0.16
  -2  13   1    0.52    0.18
  -1  13   1   -0.03    0.15
  -1  13   1    0.14    0.15
   0  13   1    0.15    0.15
   0  13   1    0.36    0.17
   1  13   1    0.04    0.15
   1  13   1   -0.09    0.15
   2  13   1    0.62    0.19
   2  13   1    0.34    0.17
   3  13   1   -0.16    0.24
   3  13   1    0.03    0.16
   3  13  -2   -0.02    0.14
   2  13  -2   -0.11    0.14
   1  13  -2    0.21    0.15
   0  13  -2   -0.14    0.13
  -1  13  -2    0.31    0.16
  -2  13  -2    0.15    0.14
  -3  13  -2   -0.11    0.15
  -3  13  -2   -0.06    0.13
   5  12  -2    0.40    0.17
   4  12  -2    0.59    0.18
   3  12  -2    0.12    0.15
   2  12  -2    0.38    0.16
   1  12  -2    0.54    0.16
   0  12  -2   -0.01    0.15
   0  12  -2    0.03    0.12
  -1  12  -2    0.47    0.15
  -1  12  -2    0.54    0.14
  -2  12  -2    0.52    0.14
  -2  12  -2    0.27    0.14
  -3  12  -2    0.15    0.13
  -3  12  -2    0.16    0.13
  -4  12  -2    1.04    0.17
  -4  12  -2    0.71    0.17
  -5  12  -2    0.71    0.17
  -5  12  -2    0.47    0.15
   7  11  -2    0.28    0.14
   7  11  -2    0.27    0.14
   6  11  -2    0.39    0.16
   5  11  -2    0.39    0.16
   4  11  -2    0.17    0.15
   3  11  -2   -0.04    0.13
   2  11  -2    1.27    0.17
   2  11  -2    1.11    0.19
   1  11  -2    0.66    0.16
   1  11  -2    0.69    0.14
   0  11  -2   -0.09    0.11
   0  11  -2    0.00    0.11
  -1  11  -2    0.64    0.15
  -1  11  -2    0.76    0.14
  -2  11  -2    1.26    0.22
  -2  11  -2    1.11    0.17
  -3  11  -2   -0.10    0.12
  -3  11  -2    0.07    0.11
  -4  11  -2    0.40    0.14
  -4  11  -2    0.68    0.15
  -5  11  -2    0.65    0.16
  -5  11  -2    0.33    0.14
  -6  11  -2    0.41    0.14
  -6  11  -2    0.87    0.18
  -7  11  -2    0.36    0.15
   8  10  -2    0.14    0.15
   7  10  -2    0.60    0.14
   7  10  -2    0.44    0.15
   6  10  -2    0.29    0.13
   5  10  -2    0.75    0.16
   4  10  -2    0.84    0.17
   4  10  -2    1.37    0.23
   3  10  -2    2.37    0.24
   3  10  -2    1.95    0.29
   2  10  -2    2.76    0.31
   2  10  -2    2.86    0.26
   1  10  -2   11.20    0.68
   1  10  -2   10.61    0.62
   0  10  -2    5.41    0.37
   0  10  -2    5.72    0.42
  -1  10  -2   10.78    0.65
  -1  10  -2   10.07    0.60
  -2  10  -2    2.26    0.29
  -2  10  -2    2.88    0.26
  -3  10  -2    2.31    0.24
  -3  10  -2    1.76    0.21
  -4  10  -2    0.56    0.14
  -5  10  -2    0.63    0.15
  -5  10  -2    0.58    0.13
  -6  10  -2    0.24    0.10
  -6  10  -2    0.22    0.13
  -7  10  -2    0.59    0.16
  -8  10  -2    0.08    0.14
   9   9  -2   -0.06    0.13
   8   9  -2   -0.02    0.12
   7   9  -2   -0.09    0.09
   7   9  -2    0.04    0.11
   6   9  -2    0.07    0.12
   6   9  -2    0.06    0.10
   5   9  -2    0.15    0.11
   5   9  -2    0.18    0.10
   4   9  -2    2.27    0.27
   4   9  -2    2.22    0.22
   3   9  -2    4.73    0.33
   3   9  -2    4.66    0.37
   2   9  -2    3.73    0.27
   2   9  -2    3.35    0.32
   1   9  -2    6.63    0.40
   1   9  -2    6.31    0.45
   0   9  -2    0.01    0.11
  -1   9  -2    6.25    0.43
  -1   9  -2    6.23    0.39
  -2   9  -2    2.85    0.32
  -2   9  -2    3.72    0.28
  -3   9  -2    3.66    0.33
  -3   9  -2    4.22    0.30
  -4   9  -2    1.79    0.23
  -4   9  -2    1.95    0.23
  -5   9  -2    0.17    0.10
  -5   9  -2    0.14    0.11
  -6   9  -2   -0.03    0.11
  -6   9  -2   -0.03    0.08
  -7   9  -2    0.04    0.11
  -8   9  -2    0.01    0.12
  -9   9  -2    0.09    0.15
  10   8  -2   -0.07    0.16
   9   8  -2    0.04    0.13
   8   8  -2    0.09    0.12
   7   8  -2    0.06    0.09
   7   8  -2    0.09    0.11
  -7  -8   2    0.04    0.11
   6   8  -2    0.27    0.11
   5   8  -2    4.34    0.32
   5   8  -2    3.96    0.29
   4   8  -2    1.79    0.19
   4   8  -2    1.72    0.23
   3   8  -2    3.62    0.29
   3   8  -2    3.35    0.25
   2   8  -2    6.59    0.39
   2   8  -2    6.14    0.42
   1   8  -2    2.76    0.26
   1   8  -2    3.15    0.23
   0   8  -2   20.22    1.07
   0   8  -2   20.73    1.10
  -1   8  -2    2.48    0.21
  -1   8  -2    2.55    0.24
  -2   8  -2    5.73    0.38
  -2   8  -2    5.71    0.36
  -3   8  -2    3.36    0.26
  -3   8  -2    3.15    0.27
  -4   8  -2    1.65    0.20
  -4   8  -2    1.35    0.16
  -5   8  -2    4.50    0.30
  -5   8  -2    3.93    0.31
  -6   8  -2    0.39    0.12
  -6   8  -2    0.19    0.09
  -7   8  -2    0.13    0.11
  -8   8  -2    0.38    0.14
  -9   8  -2    0.33    0.16
 -10   8  -2    0.03    0.16
  11   7  -2   -0.07    0.19
  10   7  -2   -0.13    0.15
   9   7  -2    0.16    0.13
  -9  -7   2    0.32    0.15
   8   7  -2    0.34    0.13
  -8  -7   2    0.71    0.14
   7   7  -2   -0.01    0.08
   7   7  -2    0.01    0.10
  -7  -7   2    0.14    0.10
   6   7  -2    1.90    0.39
   6   7  -2    1.84    0.21
  -6  -7   2    2.32    0.21
   5   7  -2    3.70    0.30
  -5  -7   2    3.95    0.27
   4   7  -2    4.43    0.31
   4   7  -2    4.07    0.28
   3   7  -2    0.53    0.11
   2   7  -2    0.29    0.08
   2   7  -2    0.28    0.09
   1   7  -2    4.10    0.26
   1   7  -2    3.77    0.28
   0   7  -2    0.01    0.06
   0   7  -2   -0.03    0.06
  -1   7  -2    3.79    0.25
  -1   7  -2    4.06    0.28
  -2   7  -2    0.31    0.08
  -2   7  -2    0.16    0.08
  -3   7  -2    0.46    0.09
  -3   7  -2    0.54    0.10
  -4   7  -2    4.27    0.29
  -4   7  -2    4.24    0.29
  -5   7  -2    3.51    0.27
  -5   7  -2    3.53    0.25
  -6   7  -2    1.74    0.17
  -6   7  -2    1.81    0.21
  -7   7  -2    0.09    0.11
  -8   7  -2    0.72    0.16
  -9   7  -2    0.49    0.16
 -10   7  -2    0.06    0.17
 -11   7  -2    0.16    0.19
  11   6  -2    0.07    0.18
  10   6  -2    0.08    0.15
 -10  -6   2    0.24    0.13
   9   6  -2    0.20    0.14
  -9  -6   2    0.44    0.14
   8   6  -2    0.63    0.14
   7   6  -2    0.68    0.15
   7   6  -2    1.02    0.15
   6   6  -2    2.61    0.36
   6   6  -2    2.50    0.23
  -6  -6   2    3.21    0.24
  -5  -6   2    3.00    0.23
   4   6  -2    3.62    0.27
  -4  -6   2    4.10    0.25
   3   6  -2   13.57    0.71
   3   6  -2   12.64    0.69
   2   6  -2   11.69    0.62
   1   6  -2    7.88    0.47
   1   6  -2    8.59    0.45
   0   6  -2   18.21    0.93
   0   6  -2   16.82    0.90
  -1   6  -2    7.16    0.40
  -1   6  -2    7.49    0.43
  -2   6  -2    7.30    0.42
  -2   6  -2    7.83    0.44
  -3   6  -2   13.11    0.70
  -3   6  -2   12.90    0.69
  -4   6  -2    3.33    0.23
  -4   6  -2    3.30    0.24
  -5   6  -2    1.96    0.19
  -5   6  -2    1.63    0.16
  -6   6  -2    2.64    0.23
  -6   6  -2    2.21    0.18
  -7   6  -2    1.20    0.20
  -8   6  -2    1.20    0.18
  -9   6  -2    0.56    0.16
 -10   6  -2    0.39    0.17
 -11   6  -2    0.21    0.18
  12   5  -2   -0.18    0.19
  11   5  -2    0.14    0.18
 -11  -5   2    0.50    0.17
  10   5  -2    0.12    0.15
 -10  -5   2    0.21    0.14
   9   5  -2    0.05    0.13
  -9  -5   2    0.12    0.12
   8   5  -2    0.26    0.12
   7   5  -2    0.23    0.10
   7   5  -2    0.31    0.07
  -7  -5   2    0.45    0.12
   6   5  -2    2.58    0.19
   6   5  -2    2.49    0.33
  -6  -5   2    2.45    0.21
   5   5  -2    2.41    0.32
   5   5  -2    2.57    0.19
  -5  -5   2    2.17    0.19
   4   5  -2    4.39    0.30
  -4  -5   2    5.69    0.31
   3   5  -2    1.02    0.13
   2   5  -2   13.73    0.73
   2   5  -2   14.52    0.75
   1   5  -2   39.80    1.94
   1   5  -2   36.39    1.91
   0   5  -2    0.01    0.05
   0   5  -2   -0.01    0.04
  -1   5  -2   36.46    1.89
  -1   5  -2   38.64    1.91
  -2   5  -2   14.05    0.73
  -2   5  -2   13.51    0.72
  -3   5  -2    0.73    0.10
  -3   5  -2    0.70    0.11
  -4   5  -2    3.80    0.23
  -4   5  -2    3.76    0.25
  -5   5  -2    2.33    0.17
  -5   5  -2    2.44    0.19
  -6   5  -2    2.70    0.22
  -6   5  -2    2.40    0.17
  -7   5  -2    0.32    0.11
  -8   5  -2    0.28    0.13
  -9   5  -2    0.08    0.14
 -10   5  -2    0.29    0.16
 -11   5  -2    0.41    0.19
 -12   5  -2    0.22    0.20
 -12  -4   2    0.05    0.16
  11   4  -2   -0.08    0.17
 -11  -4   2    0.19    0.15
  10   4  -2    0.34    0.16
 -10  -4   2    0.50    0.16
   9   4  -2    3.33    0.47
  -9  -4   2    4.26    0.34
   8   4  -2    0.36    0.12
   7   4  -2    1.73    0.18
   7   4  -2    1.61    0.29
   6   4  -2    0.31    0.10
   5   4  -2    1.37    0.13
   5   4  -2    1.14    0.24
  -5  -4   2    1.62    0.15
   4   4  -2    5.09    0.30
   3   4  -2   17.85    0.88
  -3  -4   2   16.05    0.87
   2   4  -2   11.65    0.62
   1   4  -2    1.64    0.13
   1   4  -2    1.62    0.11
   0   4  -2    1.28    0.10
   0   4  -2    1.38    0.12
  -1   4  -2    1.72    0.12
  -1   4  -2    1.67    0.13
  -2   4  -2   10.97    0.57
  -2   4  -2   10.91    0.57
  -3   4  -2   16.92    0.86
  -3   4  -2   16.71    0.87
  -4   4  -2    4.84    0.28
  -4   4  -2    4.57    0.27
  -5   4  -2    1.30    0.11
  -5   4  -2    1.40    0.15
  -6   4  -2    0.43    0.06
  -6   4  -2    0.48    0.10
  -7   4  -2    1.33    0.19
  -8   4  -2    0.59    0.14
  -9   4  -2    3.86    0.35
 -10   4  -2    0.67    0.18
 -11   4  -2    0.35    0.18
 -12   4  -2    0.13    0.18
  12   3  -2   -0.21    0.17
 -12  -3   2    0.40    0.18
  11   3  -2    0.29    0.18
 -11  -3   2    1.00    0.19
  10   3  -2    0.76    0.18
   9   3  -2    3.64    0.48
  -9  -3   2    4.67    0.34
  -8  -3   2    3.57    0.29
   6   3  -2   10.79    0.57
   6   3  -2    9.91    0.67
  -6  -3   2   12.31    0.61
   5   3  -2    7.64    0.41
   5   3  -2    7.43    0.50
   4   3  -2   19.54    1.01
   4   3  -2   18.93    1.07
  -4  -3   2   20.79    1.02
   3   3  -2    3.77    0.23
  -3  -3   2    3.98    0.23
   2   3  -2   12.89    0.65
  -2  -3   2   11.99    0.64
   1   3  -2   24.57    1.23
   1   3  -2   24.08    1.22
   0   3  -2   -0.02    0.02
   0   3  -2    0.01    0.03
  -1   3  -2   23.83    1.23
  -1   3  -2   25.03    1.23
  -2   3  -2   12.44    0.64
  -2   3  -2   12.55    0.64
  -3   3  -2    3.45    0.21
  -3   3  -2    3.52    0.20
  -4   3  -2   18.49    0.91
  -4   3  -2   16.52    0.89
  -5   3  -2    8.75    0.45
  -5   3  -2    7.33    0.42
  -6   3  -2   10.71    0.55
  -6   3  -2   10.46    0.59
  -7   3  -2    0.42    0.11
  -8   3  -2    1.69    0.22
  -9   3  -2    4.01    0.35
 -10   3  -2    1.96    0.31
 -11   3  -2    1.17    0.23
 -12   3  -2    0.56    0.21
  12   2  -2    0.09    0.19
 -12  -2   2    0.88    0.18
  11   2  -2    0.04    0.16
  10   2  -2    0.89    0.18
   9   2  -2    0.23    0.13
  -9  -2   2    0.80    0.14
   8   2  -2    0.09    0.11
  -8  -2   2    0.22    0.09
   7   2  -2    1.62    0.30
  -7  -2   2    2.14    0.19
   6   2  -2   12.62    0.73
  -6  -2   2   11.61    0.65
   5   2  -2    3.64    0.20
   4   2  -2   14.89    0.80
   4   2  -2   18.19    0.88
  -4  -2   2   14.51    0.82
   3   2  -2  156.78    7.89
   3   2  -2  152.31    7.99
  -3  -2   2  164.79    7.92
   2   2  -2  173.47    9.31
  -2  -2   2  199.60    9.33
   1   2  -2   74.38    3.78
  -1  -2   2   77.37    3.79
   0   2  -2    9.10    0.48
   0   2  -2    9.63    0.48
  -1   2  -2   76.27    3.82
  -1   2  -2   77.23    3.82
  -2   2  -2  150.33    7.76
  -2   2  -2  160.70    7.76
  -3   2  -2  147.32    7.64
  -3   2  -2  159.57    7.66
  -4   2  -2   13.82    0.76
  -4   2  -2   16.37    0.79
  -5   2  -2    3.98    0.25
  -5   2  -2    3.57    0.21
  -6   2  -2    9.99    0.55
  -6   2  -2    9.71    0.51
  -7   2  -2    1.37    0.18
  -8   2  -2    0.06    0.10
  -9   2  -2    0.63    0.15
 -10   2  -2    2.33    0.31
 -12   2  -2    2.30    0.37
  12   1  -2    0.12    0.21
 -12  -1   2    0.91    0.20
 -11  -1   2    0.94    0.20
  10   1  -2    0.21    0.15
   9   1  -2   -0.16    0.12
  -9  -1   2    0.01    0.10
   8   1  -2    3.22    0.41
  -8  -1   2    3.23    0.26
   7   1  -2    8.14    0.56
  -7  -1   2    7.11    0.44
   6   1  -2    8.35    0.52
  -6  -1   2    6.60    0.42
   5   1  -2   14.15    0.79
  -5  -1   2   13.88    0.74
   4   1  -2   11.67    0.65
  -4  -1   2   11.25    0.60
   3   1  -2   24.04    1.26
   3   1  -2   26.94    1.32
  -3  -1   2   24.93    1.28
   2   1  -2  668.86   35.48
   2   1  -2  636.23   33.41
  -2  -1   2  681.12   33.97
   1   1  -2   98.83    4.93
   0   1  -2    0.01    0.01
  -1   1  -2  102.90    5.22
  -1   1  -2  105.84    5.21
  -2   1  -2  744.35   37.43
  -2   1  -2  716.38   36.74
  -3   1  -2   25.23    1.49
  -3   1  -2   34.42    1.51
  -4   1  -2   11.57    0.60
  -4   1  -2   11.93    0.62
  -5   1  -2   13.77    0.74
  -5   1  -2   13.68    0.70
   5  -1   2   14.30    0.80
  -6   1  -2    6.11    0.37
  -6   1  -2    5.76    0.32
   6  -1   2    6.40    0.48
  -7   1  -2    5.42    0.37
   7  -1   2    6.55    0.53
  -8   1  -2    1.81    0.22
   8  -1   2    2.52    0.45
  -9   1  -2   -0.12    0.10
 -10   1  -2    0.31    0.15
 -11   1  -2    0.82    0.20
 -12   1  -2    0.94    0.23
 -13   0   2    0.09    0.19
  12   0  -2   -0.24    0.21
 -12   0   2    0.23    0.16
  11   0  -2   -0.16    0.17
 -11   0   2    0.01    0.14
  10   0  -2    0.17    0.16
   9   0  -2   -0.04    0.13
  -9   0   2   -0.13    0.09
   8   0  -2    5.70    0.51
  -8   0   2    6.25    0.40
   7   0  -2   -0.02    0.09
  -7   0   2   -0.01    0.07
   6   0  -2   15.56    0.89
   4   0  -2    5.36    0.37
  -4   0   2    6.06    0.32
   3   0  -2    0.03    0.04
  -3   0   2   -0.03    0.03
   2   0  -2  107.24    4.99
  -2   0   2   89.81    4.92
   1   0  -2   -0.12    0.02
  -1   0   2   -0.12    0.02
   0   0  -2  345.88   18.61
   0   0  -2  339.85   18.58
   0   0   2  411.78   18.68
  -1   0  -2   -0.01    0.03
  -2   0  -2  119.21    5.55
  -2   0  -2  114.64    5.49
   2   0   2   96.97    5.51
  -3   0  -2    0.03    0.03
  -3   0  -2   -0.05    0.03
   3   0   2    0.13    0.05
  -4   0  -2    5.72    0.31
  -4   0  -2    5.66    0.29
   4   0   2    4.81    0.34
  -5   0  -2    0.00    0.04
  -5   0  -2    0.07    0.03
   5   0   2    0.01    0.07
  -6   0  -2    4.13    0.29
   6   0   2    5.26    0.39
  -7   0  -2   -0.07    0.07
   7   0   2    0.04    0.11
  -8   0  -2    5.47    0.39
   8   0   2    7.01    0.55
  -9   0  -2   -0.15    0.09
   9   0   2   -0.19    0.13
 -10   0  -2   -0.05    0.12
  10   0   2   -0.10    0.16
 -11   0  -2   -0.21    0.14
 -12   0  -2    0.03    0.16
 -13   0  -2    0.01    0.16
 -12   1   2    1.15    0.22
 -11   1   2    0.73    0.19
   9  -1  -2   -0.04    0.14
  -9   1   2   -0.04    0.10
   8  -1  -2    3.27    0.44
  -8   1   2    2.75    0.26
   7  -1  -2    7.87    0.54
  -7   1   2    5.93    0.41
   6  -1  -2    7.52    0.50
  -6   1   2    6.59    0.41
   5  -1  -2   11.97    0.76
  -5   1   2   14.64    0.71
   4  -1  -2   10.93    0.65
  -4   1   2   11.65    0.59
   3  -1  -2   22.07    1.25
  -3   1   2   25.76    1.21
   2  -1  -2 1000.00   46.97
  -2   1   2  762.95   44.28
   1  -1  -2  116.45    6.53
   1  -1  -2  144.26    6.51
  -1   1   2  130.08    6.51
   0  -1  -2    0.01    0.02
   0   1   2    0.00    0.02
  -2  -1  -2  713.83   34.90
   2   1   2  663.09   34.89
  -3  -1  -2   27.18    1.30
  -3  -1  -2   26.97    1.32
   3   1   2   23.36    1.31
  -4  -1  -2   11.88    0.59
  -4  -1  -2   11.05    0.61
  -5  -1  -2   13.41    0.76
   5   1   2   15.08    0.79
  -6  -1  -2    5.88    0.40
   6   1   2    8.06    0.46
  -7  -1  -2    5.43    0.36
   7   1   2    5.77    0.43
  -8  -1  -2    1.85    0.21
   8   1   2    2.07    0.35
  -9  -1  -2    0.02    0.10
   9   1   2   -0.16    0.12
 -10  -1  -2    0.38    0.14
  10   1   2    0.01    0.15
 -11  -1  -2    0.83    0.18
 -12  -1  -2    0.65    0.20
  12   1   2   -0.01    0.23
 -12   2   2    0.98    0.23
  11  -2  -2    0.32    0.23
  10  -2  -2    1.24    0.26
   9  -2  -2    0.42    0.19
  -9   2   2    0.71    0.16
   8  -2  -2    0.19    0.15
  -8   2   2    0.03    0.10
   7  -2  -2    2.27    0.42
  -7   2   2    1.39    0.19
   6  -2  -2   10.21    0.71
  -6   2   2   11.32    0.60
   5  -2  -2    3.41    0.37
  -5   2   2    4.59    0.26
   3  -2  -2  215.95   11.50
  -3   2   2  243.66   11.51
   2  -2  -2  287.21   13.99
  -2   2   2  270.01   13.90
  -1   2   2  116.12    5.80
   0   2   2   12.18    0.62
  -1  -2  -2  123.44    6.42
  -2  -2  -2  189.47    9.52
  -3  -2  -2  152.61    7.86
   3   2   2  160.00    7.83
  -5  -2  -2    3.32    0.23
  -6  -2  -2    8.71    0.56
   6   2   2   11.76    0.62
  -7  -2  -2    1.38    0.17
   7   2   2    1.27    0.26
  -8  -2  -2    0.16    0.09
   8   2   2    0.16    0.10
 -10  -2  -2    2.31    0.28
 -11  -2  -2    0.37    0.15
  11   2   2   -0.05    0.17
 -12  -2  -2    0.68    0.19
 -12   3   2    0.45    0.20
 -11   3   2    1.30    0.23
 -10   3   2    2.81    0.34
  -9   3   2    4.55    0.38
  -8   3   2    1.21    0.22
   7  -3  -2    0.31    0.16
  -7   3   2    0.46    0.11
   6  -3  -2   10.87    0.81
  -6   3   2   13.65    0.68
  -5   3   2   11.50    0.62
  -4   3   2   29.86    1.52
  -3   3   2    6.09    0.34
  -2   3   2   19.46    0.99
  -1   3   2   32.16    1.62
   0   3   2   -0.02    0.03
   1   3   2   24.91    1.26
  -2  -3  -2   12.23    0.64
  -3  -3  -2    3.49    0.22
  -4  -3  -2   17.19    0.90
  -6  -3  -2    9.17    0.54
   6   3   2    9.96    0.58
  -7  -3  -2    0.41    0.10
   7   3   2    0.24    0.09
  -8  -3  -2    1.56    0.22
   8   3   2    1.41    0.32
  -9  -3  -2    3.72    0.32
   9   3   2    3.21    0.41
 -11  -3  -2    0.84    0.20
 -12  -3  -2    0.04    0.17
 -12   4   2   -0.05    0.18
 -11   4   2    0.28    0.18
 -10   4   2    0.71    0.19
  -9   4   2    4.39    0.37
  -8   4   2    0.53    0.15
  -7   4   2    1.68    0.21
  -6   4   2    0.78    0.10
  -6   4   2    0.84    0.15
  -5   4   2    1.87    0.18
  -5   4   2    2.12    0.14
  -4   4   2    7.41    0.42
  -3   4   2   27.05    1.38
  -2   4   2   15.79    0.82
  -1   4   2    1.87    0.14
   0   4   2    1.36    0.12
   1   4   2    2.37    0.16
  -2  -4  -2   10.55    0.57
  -3  -4  -2   15.47    0.82
  -4  -4  -2    4.57    0.29
   4   4   2    4.63    0.32
  -5  -4  -2    1.40    0.16
   5   4   2    1.16    0.19
  -6  -4  -2    0.43    0.10
   6   4   2    0.34    0.08
  -7  -4  -2    1.41    0.20
   7   4   2    1.26    0.26
  -8  -4  -2    0.53    0.13
   8   4   2    0.29    0.11
  -9  -4  -2    3.31    0.32
   9   4   2    2.90    0.40
 -10  -4  -2    0.47    0.16
  10   4   2    0.17    0.13
 -11  -4  -2    0.11    0.15
 -12  -4  -2   -0.14    0.15
 -12   5   2    0.27    0.22
 -11   5   2    0.47    0.20
 -10   5   2    0.19    0.16
  -9   5   2    0.07    0.14
  -8   5   2    0.45    0.14
  -7   5   2    0.38    0.12
  -6   5   2    4.66    0.27
  -6   5   2    4.08    0.31
  -5   5   2    3.95    0.29
  -5   5   2    4.64    0.26
  -4   5   2    5.98    0.36
  -3   5   2    1.23    0.14
  -2   5   2   17.60    0.92
  -1   5   2   39.19    1.98
   1   5   2   41.64    2.10
   2   5   2   15.04    0.79
  -3  -5  -2    1.18    0.14
  -4  -5  -2    3.62    0.25
  -5  -5  -2    2.48    0.22
   5   5   2    2.62    0.26
  -6  -5  -2    3.01    0.24
   6   5   2    2.35    0.28
  -7  -5  -2    0.50    0.12
  -8  -5  -2    0.33    0.12
   8   5   2    0.15    0.10
  -9  -5  -2    0.03    0.13
   9   5   2   -0.05    0.10
 -10  -5  -2    0.20    0.15
 -11  -5  -2    0.21    0.16
 -12  -5  -2    0.14    0.17
 -11   6   2    0.28    0.20
 -10   6   2    0.23    0.17
  -9   6   2    0.65    0.18
  -8   6   2    1.61    0.25
  -7   6   2    1.51    0.23
  -6   6   2    4.88    0.30
  -6   6   2    4.29    0.33
  -5   6   2    2.97    0.25
  -4   6   2    4.88    0.32
  -3   6   2   17.98    0.95
  -2   6   2    7.92    0.45
  -1   6   2    9.76    0.54
   0   6   2   16.78    0.88
   2   6   2    7.15    0.41
   3   6   2   12.36    0.67
  -4  -6  -2    2.96    0.23
  -5  -6  -2    2.18    0.21
  -6  -6  -2    3.72    0.29
   6   6   2    3.17    0.35
   7   6   2    0.49    0.11
   8   6   2    0.54    0.12
  -9  -6  -2    0.44    0.15
 -10  -6  -2    0.09    0.14
 -11  -6  -2    0.09    0.14
 -11   7   2    0.15    0.19
 -10   7   2    0.12    0.17
  -9   7   2    0.41    0.16
  -8   7   2    0.88    0.16
  -7   7   2    0.20    0.13
  -6   7   2    3.04    0.28
  -5   7   2    5.23    0.36
  -5   7   2    5.08    0.33
  -4   7   2    5.99    0.38
  -3   7   2    0.76    0.12
  -1   7   2    4.25    0.29
   1   7   2    4.67    0.31
   3   7   2    1.43    0.17
   4   7   2    4.43    0.31
  -5  -7  -2    3.38    0.27
  -6  -7  -2    2.89    0.26
   6   7   2    2.02    0.32
  -7  -7  -2    0.11    0.11
   7   7   2    0.03    0.08
  -8  -7  -2    0.77    0.16
  -9  -7  -2    0.24    0.14
 -10  -7  -2   -0.05    0.13
 -11  -7  -2    0.08    0.15
 -10   8   2    0.18    0.18
  -9   8   2    0.42    0.17
  -8   8   2    0.32    0.14
  -7   8   2    0.14    0.13
  -6   8   2    0.48    0.11
  -6   8   2    0.49    0.14
  -5   8   2    5.41    0.37
  -5   8   2    4.59    0.34
  -4   8   2    2.17    0.24
  -4   8   2    1.54    0.21
  -3   8   2    3.59    0.29
  -2   8   2    6.13    0.39
  -1   8   2    3.61    0.28
   0   8   2   19.69    1.04
   1   8   2    4.34    0.31
   2   8   2    6.20    0.39
   3   8   2    3.90    0.29
   4   8   2    1.99    0.22
   5   8   2    3.76    0.31
  -6  -8  -2    0.34    0.12
   6   8   2    0.32    0.11
  -7  -8  -2    0.06    0.11
  -8  -8  -2    0.30    0.14
  -9  -8  -2    0.29    0.15
 -10  -8  -2    0.20    0.14
  -9   9   2    0.14    0.16
  -8   9   2    0.12    0.14
  -7   9   2   -0.02    0.13
  -6   9   2    0.03    0.09
  -6   9   2    0.03    0.12
  -5   9   2    0.30    0.13
  -5   9   2    0.29    0.12
  -4   9   2    2.53    0.26
  -4   9   2    2.05    0.25
  -3   9   2    4.85    0.36
  -2   9   2    4.75    0.35
  -1   9   2    6.10    0.41
   1   9   2    6.14    0.41
   2   9   2    6.23    0.42
   3   9   2    4.81    0.35
   4   9   2    2.13    0.24
   5   9   2    0.27    0.13
   6   9   2    0.00    0.11
   7   9   2   -0.03    0.13
  -8  -9  -2    0.15    0.13
  -9  -9  -2    0.17    0.14
  -8  10   2    0.35    0.17
  -7  10   2    0.93    0.19
  -6  10   2    0.29    0.12
  -6  10   2    0.33    0.15
  -5  10   2    0.76    0.16
  -5  10   2    0.82    0.16
  -4  10   2    1.19    0.18
  -4  10   2    1.20    0.18
  -3  10   2    2.88    0.31
  -3  10   2    3.29    0.30
  -2  10   2    3.76    0.32
  -1  10   2   10.35    0.62
   0  10   2    5.48    0.38
   1  10   2   10.30    0.61
   2  10   2    3.91    0.33
   3  10   2    2.65    0.28
   4  10   2    1.58    0.24
   5  10   2    0.69    0.15
   6  10   2    0.27    0.14
   7  10   2    0.97    0.17
   7  10   2    0.69    0.18
   8  10   2    0.19    0.16
  -7  11   2    0.37    0.17
  -6  11   2    1.01    0.17
  -6  11   2    1.08    0.20
  -5  11   2    0.74    0.17
  -5  11   2    0.58    0.16
  -4  11   2    0.81    0.16
  -4  11   2    0.61    0.17
  -3  11   2    0.21    0.13
  -3  11   2    0.19    0.14
  -2  11   2    1.25    0.19
  -2  11   2    1.29    0.20
  -1  11   2    0.64    0.16
  -1  11   2    0.67    0.15
   0  11   2   -0.12    0.12
   1  11   2    0.68    0.15
   2  11   2    1.18    0.18
   3  11   2    0.09    0.14
   4  11   2    0.71    0.18
   5  11   2    0.84    0.19
   6  11   2    1.26    0.21
   7  11   2    0.32    0.17
   7  11   2    0.49    0.16
  -5  12   2    0.57    0.17
  -5  12   2    1.02    0.19
  -4  12   2    1.56    0.28
  -4  12   2    0.79    0.19
  -3  12   2    0.27    0.15
  -3  12   2    0.19    0.15
  -2  12   2    0.58    0.16
  -2  12   2    0.51    0.17
  -1  12   2    0.52    0.17
  -1  12   2    0.61    0.16
   0  12   2    0.12    0.14
   0  12   2   -0.01    0.14
   1  12   2    0.58    0.16
   1  12   2    0.43    0.16
   2  12   2    0.47    0.15
   2  12   2    0.56    0.17
   3  12   2    0.13    0.15
   3  12   2   -0.05    0.14
   4  12   2    0.99    0.21
   4  12   2    0.76    0.19
   5  12   2    0.63    0.20
   5  12   2    0.68    0.20
  -3  13   2   -0.11    0.15
  -3  13   2   -0.03    0.14
  -2  13   2    0.01    0.15
  -2  13   2    0.20    0.16
  -1  13   2    0.24    0.16
  -1  13   2    0.22    0.16
   0  13   2    0.00    0.15
   0  13   2   -0.13    0.14
   1  13   2    0.27    0.17
   1  13   2    0.11    0.16
   2  13   2    0.00    0.15
   2  13   2   -0.08    0.15
   3  13   2    0.15    0.16
   3  13   2   -0.10    0.16
   2  13  -3    0.29    0.16
   1  13  -3    0.10    0.15
   0  13  -3    0.79    0.18
  -1  13  -3    0.09    0.14
  -2  13  -3    0.31    0.15
   5  12  -3    0.22    0.16
   4  12  -3    1.55    0.22
   3  12  -3    0.52    0.16
   2  12  -3   -0.10    0.13
   1  12  -3   -0.02    0.12
   0  12  -3    0.11    0.12
  -1  12  -3    0.06    0.12
  -2  12  -3   -0.05    0.12
  -2  12  -3   -0.01    0.15
  -3  12  -3    0.41    0.14
  -3  12  -3    0.51    0.14
  -4  12  -3    2.63    0.29
  -4  12  -3    1.88    0.30
  -5  12  -3    0.34    0.13
  -5  12  -3    0.53    0.16
   7  11  -3    0.12    0.13
   7  11  -3   -0.02    0.12
   6  11  -3    0.05    0.15
   5  11  -3    0.73    0.17
   4  11  -3    1.41    0.21
   3  11  -3    0.73    0.16
   2  11  -3    0.21    0.13
   1  11  -3    2.57    0.30
   0  11  -3    2.01    0.24
   0  11  -3    2.29    0.28
  -1  11  -3    2.42    0.26
  -1  11  -3    2.84    0.31
  -2  11  -3    0.24    0.12
  -2  11  -3    0.23    0.12
  -3  11  -3    0.91    0.15
  -3  11  -3    0.76    0.16
  -4  11  -3    2.10    0.25
  -4  11  -3    1.47    0.20
  -5  11  -3    1.03    0.17
  -5  11  -3    0.71    0.15
  -6  11  -3    0.53    0.15
  -6  11  -3    0.18    0.12
  -7  11  -3    0.07    0.13
   8  10  -3    0.25    0.16
   7  10  -3    0.12    0.12
   7  10  -3   -0.11    0.10
   6  10  -3    0.26    0.12
   5  10  -3    0.43    0.14
   4  10  -3    2.58    0.30
   3  10  -3    0.16    0.14
   2  10  -3    0.46    0.12
   2  10  -3    0.16    0.14
   1  10  -3    1.71    0.21
   1  10  -3    1.06    0.18
   0  10  -3   -0.03    0.11
   0  10  -3   -0.01    0.10
  -1  10  -3    0.94    0.16
  -1  10  -3    1.11    0.19
  -2  10  -3    0.30    0.13
  -2  10  -3    0.45    0.12
  -3  10  -3    0.27    0.13
  -3  10  -3    0.59    0.12
  -4  10  -3    2.75    0.26
  -4  10  -3    2.30    0.27
  -5  10  -3    0.46    0.13
  -5  10  -3    0.40    0.12
  -6  10  -3    0.26    0.10
  -6  10  -3    0.33    0.13
  -7  10  -3   -0.04    0.12
  -8  10  -3    0.42    0.16
   9   9  -3    0.17    0.15
   8   9  -3    0.21    0.15
   7   9  -3    0.33    0.11
   7   9  -3    0.26    0.13
   6   9  -3    0.14    0.10
   5   9  -3    0.17    0.11
   4   9  -3    0.91    0.14
   4   9  -3    0.73    0.15
   3   9  -3    5.29    0.34
   3   9  -3    5.09    0.39
   2   9  -3    0.35    0.10
   2   9  -3    0.22    0.13
   1   9  -3    6.50    0.40
   1   9  -3    6.24    0.45
   0   9  -3   31.94    1.66
   0   9  -3   31.11    1.62
  -1   9  -3    5.79    0.38
  -1   9  -3    6.13    0.42
  -2   9  -3    0.10    0.11
  -2   9  -3    0.17    0.10
  -3   9  -3    4.62    0.37
  -3   9  -3    4.96    0.33
  -4   9  -3    0.85    0.13
  -4   9  -3    0.68    0.13
  -5   9  -3    0.19    0.11
  -5   9  -3    0.17    0.09
  -6   9  -3    0.09    0.10
  -6   9  -3    0.11    0.08
  -7   9  -3    0.30    0.13
  -8   9  -3    0.32    0.14
  -9   9  -3    0.42    0.17
  10   8  -3    0.13    0.20
   9   8  -3    0.00    0.12
   8   8  -3    0.40    0.15
   7   8  -3    0.40    0.14
   7   8  -3    0.51    0.11
   6   8  -3    1.42    0.20
   6   8  -3    1.79    0.21
   5   8  -3    0.12    0.10
   5   8  -3    0.35    0.10
   4   8  -3    4.22    0.32
   4   8  -3    3.90    0.27
   3   8  -3    0.29    0.09
   3   8  -3    0.18    0.10
   2   8  -3    3.94    0.31
   2   8  -3    3.82    0.26
   1   8  -3    3.15    0.28
   1   8  -3    3.29    0.24
   0   8  -3   -0.16    0.09
  -1   8  -3    2.94    0.26
  -1   8  -3    2.75    0.22
  -2   8  -3    3.22    0.27
  -2   8  -3    3.49    0.25
  -3   8  -3    0.17    0.09
  -3   8  -3    0.15    0.09
  -4   8  -3    3.79    0.29
  -4   8  -3    3.94    0.29
  -5   8  -3    0.21    0.09
  -5   8  -3    0.11    0.10
  -6   8  -3    1.47    0.20
  -6   8  -3    1.49    0.17
  -7   8  -3    0.71    0.14
  -8   8  -3    0.89    0.17
  -9   8  -3   -0.02    0.14
 -10   8  -3    0.53    0.19
  10   7  -3   -0.07    0.16
   9   7  -3    0.06    0.13
   8   7  -3    2.53    0.45
   7   7  -3    0.84    0.12
  -7  -7   3    0.87    0.15
   6   7  -3    2.60    0.23
   6   7  -3    2.75    0.42
  -6  -7   3    2.49    0.23
   5   7  -3    2.86    0.25
   4   7  -3    0.37    0.10
   4   7  -3    0.43    0.09
   3   7  -3    7.53    0.44
   3   7  -3    8.38    0.48
   2   7  -3    0.10    0.07
   2   7  -3    0.01    0.07
   1   7  -3    3.12    0.20
   1   7  -3    2.49    0.23
   0   7  -3    2.05    0.19
   0   7  -3    1.80    0.16
  -1   7  -3    2.34    0.21
  -1   7  -3    2.43    0.18
  -2   7  -3   -0.01    0.07
  -2   7  -3    0.00    0.06
  -3   7  -3    7.82    0.45
  -3   7  -3    8.08    0.46
  -4   7  -3    0.35    0.09
  -4   7  -3    0.41    0.10
  -5   7  -3    2.47    0.20
  -5   7  -3    2.61    0.23
  -6   7  -3    2.53    0.20
  -6   7  -3    2.64    0.25
  -7   7  -3    1.02    0.15
  -7   7  -3    0.68    0.11
  -8   7  -3    2.83    0.29
  -9   7  -3    0.28    0.15
 -10   7  -3    0.15    0.17
 -11   7  -3    0.45    0.21
  11   6  -3    0.10    0.19
  10   6  -3    0.12    0.16
   9   6  -3    0.18    0.14
  -9  -6   3    0.24    0.13
   8   6  -3    0.37    0.14
  -8  -6   3    0.47    0.12
   7   6  -3    1.88    0.19
   7   6  -3    2.09    0.39
  -7  -6   3    2.64    0.23
   6   6  -3    2.21    0.38
   6   6  -3    1.94    0.19
  -6  -6   3    2.04    0.20
   5   6  -3    2.43    0.20
  -5  -6   3    2.20    0.19
   4   6  -3    4.96    0.34
  -4  -6   3    6.00    0.33
   3   6  -3    3.89    0.25
   3   6  -3    4.19    0.28
   2   6  -3   19.33    0.99
   2   6  -3   18.34    0.97
   1   6  -3   10.83    0.59
   1   6  -3   11.61    0.62
   0   6  -3    0.00    0.05
   0   6  -3   -0.08    0.05
  -1   6  -3   10.77    0.57
  -1   6  -3   10.88    0.59
  -2   6  -3   17.76    0.94
  -2   6  -3   18.57    0.95
  -3   6  -3    3.77    0.26
  -3   6  -3    3.94    0.25
  -4   6  -3    4.53    0.28
  -4   6  -3    4.54    0.29
  -5   6  -3    2.11    0.17
  -5   6  -3    2.10    0.19
  -6   6  -3    1.88    0.20
  -6   6  -3    1.62    0.15
  -7   6  -3    1.87    0.19
  -7   6  -3    2.15    0.24
  -8   6  -3    0.55    0.15
  -9   6  -3    0.16    0.14
 -10   6  -3    0.24    0.17
 -11   6  -3    0.31    0.19
  11   5  -3    0.13    0.19
  10   5  -3    0.29    0.17
 -10  -5   3    0.73    0.17
   9   5  -3    0.26    0.14
  -9  -5   3    0.39    0.13
   8   5  -3    4.74    0.50
  -8  -5   3    4.81    0.35
   7   5  -3    0.88    0.13
   7   5  -3    0.56    0.14
   6   5  -3    0.68    0.08
   6   5  -3    0.41    0.12
   5   5  -3    0.05    0.09
   5   5  -3    0.10    0.05
  -4  -5   3    8.42    0.46
   3   5  -3   13.04    0.70
   2   5  -3    2.71    0.16
   2   5  -3    2.03    0.18
   1   5  -3    4.42    0.28
   1   5  -3    4.63    0.26
   0   5  -3    8.48    0.45
   0   5  -3    8.56    0.47
  -1   5  -3    4.37    0.27
  -1   5  -3    4.50    0.25
  -2   5  -3    2.08    0.16
  -2   5  -3    2.06    0.15
  -3   5  -3   12.50    0.66
  -3   5  -3   12.61    0.66
  -4   5  -3    3.97    0.26
  -4   5  -3    4.04    0.24
  -5   5  -3    0.10    0.05
  -5   5  -3    0.06    0.07
  -6   5  -3    0.54    0.07
  -6   5  -3    0.61    0.11
  -7   5  -3    0.63    0.10
  -7   5  -3    0.78    0.14
  -8   5  -3    5.48    0.40
  -9   5  -3    0.44    0.15
 -10   5  -3    0.79    0.19
 -11   5  -3    0.33    0.18
  12   4  -3   -0.13    0.20
 -12  -4   3    0.27    0.19
  11   4  -3   -0.06    0.17
 -11  -4   3    0.27    0.16
  10   4  -3    0.15    0.15
   9   4  -3    3.22    0.46
  -9  -4   3    2.27    0.27
   8   4  -3    5.33    0.55
  -8  -4   3    6.63    0.41
  -7  -4   3    9.37    0.54
   6   4  -3    3.84    0.23
   6   4  -3    3.66    0.37
   5   4  -3    1.58    0.13
   5   4  -3    1.35    0.25
   4   4  -3   29.47    1.45
  -4  -4   3   27.47    1.44
   3   4  -3    2.47    0.17
  -3  -4   3    2.29    0.16
   2   4  -3    0.31    0.05
   2   4  -3    0.41    0.07
   1   4  -3    1.09    0.11
   1   4  -3    1.62    0.10
   0   4  -3   -0.01    0.03
   0   4  -3    0.01    0.03
  -1   4  -3    1.18    0.11
  -1   4  -3    1.24    0.10
  -2   4  -3    0.32    0.05
  -2   4  -3    0.32    0.05
  -3   4  -3    2.26    0.15
  -3   4  -3    2.32    0.16
  -4   4  -3   26.21    1.36
  -4   4  -3   26.95    1.35
  -5   4  -3    1.59    0.15
  -5   4  -3    1.39    0.12
  -6   4  -3    3.70    0.22
  -6   4  -3    3.67    0.26
  -7   4  -3    3.53    0.26
  -7   4  -3    3.73    0.29
  -8   4  -3    5.46    0.39
  -9   4  -3    4.08    0.36
 -10   4  -3    0.63    0.17
 -11   4  -3    0.42    0.18
 -12   4  -3    0.48    0.21
  12   3  -3   -0.07    0.19
 -12  -3   3    0.25    0.16
  11   3  -3    0.14    0.18
 -11  -3   3    0.61    0.17
  10   3  -3    0.53    0.17
   9   3  -3    1.81    0.41
  -9  -3   3    1.97    0.24
   8   3  -3    3.09    0.46
  -8  -3   3    4.27    0.30
   7   3  -3    3.13    0.37
  -7  -3   3    3.22    0.24
   6   3  -3    6.11    0.34
   6   3  -3    5.91    0.47
  -6  -3   3    6.55    0.37
   5   3  -3    8.89    0.55
   5   3  -3    7.47    0.43
   4   3  -3   32.15    1.72
   4   3  -3   33.15    1.65
  -4  -3   3   32.67    1.65
   3   3  -3    9.95    0.51
  -3  -3   3    9.53    0.51
   2   3  -3   55.12    2.68
  -2  -3   3   51.70    2.67
   1   3  -3   21.16    1.08
   0   3  -3   27.35    1.41
   0   3  -3   28.65    1.40
  -1   3  -3   20.73    1.05
  -1   3  -3   20.82    1.05
  -2   3  -3   50.85    2.54
  -2   3  -3   50.85    2.54
  -3   3  -3    8.72    0.45
  -3   3  -3    8.63    0.46
  -4   3  -3   30.11    1.54
  -4   3  -3   30.71    1.53
  -5   3  -3    6.90    0.37
  -5   3  -3    6.88    0.40
  -6   3  -3    5.90    0.37
  -6   3  -3    6.03    0.33
  -7   3  -3    3.23    0.26
  -8   3  -3    3.62    0.31
  -9   3  -3    2.03    0.28
 -10   3  -3    1.33    0.21
 -11   3  -3    0.79    0.20
 -12   3  -3    0.56    0.21
  12   2  -3   -0.17    0.16
 -12  -2   3    0.13    0.15
  11   2  -3    0.66    0.21
  10   2  -3    0.02    0.15
 -10  -2   3    0.35    0.14
   8   2  -3    0.32    0.13
   7   2  -3    2.13    0.32
  -7  -2   3    2.31    0.20
   6   2  -3    8.67    0.54
  -6  -2   3    6.81    0.43
   5   2  -3   15.14    0.82
  -5  -2   3   17.53    0.85
   3   2  -3   20.97    1.12
   3   2  -3   24.30    1.18
  -3  -2   3   21.32    1.12
   2   2  -3   13.78    0.73
  -2  -2   3   14.81    0.72
   1   2  -3   14.58    0.74
   0   2  -3    0.01    0.02
  -1   2  -3   13.92    0.70
  -1   2  -3   13.48    0.69
  -2   2  -3   13.45    0.67
  -2   2  -3   12.95    0.67
  -3   2  -3   20.26    1.06
  -3   2  -3   21.33    1.05
  -4   2  -3    6.96    0.38
  -4   2  -3    7.59    0.41
  -5   2  -3   15.06    0.77
  -5   2  -3   15.19    0.80
  -6   2  -3    4.16    0.28
  -6   2  -3    4.17    0.24
  -7   2  -3    1.33    0.18
  -8   2  -3    0.58    0.12
  -9   2  -3    0.69    0.16
 -10   2  -3    0.23    0.15
 -11   2  -3    1.99    0.33
 -12   2  -3    0.23    0.18
 -12  -1   3    1.06    0.21
  11   1  -3   -0.09    0.14
 -11  -1   3    0.11    0.14
  10   1  -3    2.80    0.50
 -10  -1   3    4.23    0.34
   9   1  -3    0.10    0.13
  -9  -1   3    0.26    0.11
   8   1  -3    3.92    0.42
  -8  -1   3    4.00    0.30
   7   1  -3    3.98    0.40
  -7  -1   3    4.18    0.28
   6   1  -3    4.24    0.37
  -6  -1   3    3.98    0.26
   3   1  -3    9.67    0.49
  -3  -1   3    9.40    0.50
   2   1  -3  126.55    6.21
   2   1  -3  117.54    6.33
  -2  -1   3  128.97    6.23
   1   1  -3   51.29    2.56
   0   1  -3   76.17    3.81
  -1   1  -3   58.42    2.86
  -1   1  -3   55.99    2.85
  -2   1  -3  131.99    6.63
  -2   1  -3  134.22    6.68
  -3   1  -3   10.24    0.55
  -3   1  -3   11.47    0.57
  -4   1  -3    3.07    0.20
  -4   1  -3    3.03    0.18
  -5   1  -3    1.46    0.14
  -5   1  -3    1.50    0.11
  -6   1  -3    3.13    0.19
  -6   1  -3    3.51    0.24
  -7   1  -3    3.59    0.27
  -8   1  -3    2.18    0.23
  -9   1  -3    0.14    0.11
 -10   1  -3    3.05    0.34
 -11   1  -3   -0.07    0.14
 -12   1  -3    0.99    0.23
 -12   0   3    2.21    0.34
  11   0  -3   -0.27    0.18
 -11   0   3   -0.02    0.13
  10   0  -3    0.96    0.19
   9   0  -3   -0.13    0.12
  -9   0   3    0.00    0.10
   8   0  -3    3.83    0.44
   7   0  -3    0.02    0.09
  -7   0   3   -0.01    0.06
   6   0  -3   15.91    0.97
  -6   0   3   18.68    0.91
   5   0  -3   -0.06    0.06
  -5   0   3   -0.03    0.05
   4   0  -3    3.61    0.28
  -4   0   3    3.24    0.20
   3   0  -3    0.02    0.04
  -3   0   3    0.16    0.04
   2   0  -3  211.13   10.64
   2   0  -3  231.65   10.81
  -2   0   3  198.06   10.65
   1   0  -3   -0.01    0.02
   1   0  -3    0.02    0.02
   0   0  -3    0.00    0.02
   0   0  -3   -0.01    0.02
  -1   0  -3    0.01    0.02
  -1   0  -3   -0.01    0.02
  -2   0  -3  222.91   12.06
  -2   0  -3  262.06   12.15
  -3   0  -3    0.04    0.04
  -3   0  -3    0.02    0.04
  -4   0  -3    3.60    0.23
  -4   0  -3    3.72    0.20
   4   0   3    3.33    0.27
  -5   0  -3    0.10    0.04
  -5   0  -3    0.03    0.05
   5   0   3    0.06    0.08
  -6   0  -3   17.47    0.94
  -6   0  -3   17.89    0.90
   6   0   3   17.78    0.99
  -7   0  -3   -0.04    0.07
   7   0   3    0.03    0.10
  -8   0  -3    0.63    0.12
  -9   0  -3   -0.14    0.10
   9   0   3   -0.09    0.15
  10   0   3    0.74    0.20
 -11   0  -3   -0.03    0.14
 -12   0  -3    1.39    0.25
  12  -1  -3    0.23    0.25
 -12   1   3    1.27    0.23
  11  -1  -3    0.03    0.20
 -11   1   3    0.27    0.15
  10  -1  -3    3.52    0.56
 -10   1   3    4.63    0.37
   9  -1  -3    0.01    0.14
  -9   1   3    0.18    0.12
   8  -1  -3    4.05    0.45
  -8   1   3    3.28    0.28
   7  -1  -3    3.93    0.39
  -7   1   3    3.68    0.27
   6  -1  -3    4.32    0.39
  -6   1   3    3.70    0.26
  -5   1   3    1.53    0.14
   4  -1  -3    2.63    0.26
  -4   1   3    2.77    0.18
   3  -1  -3   11.40    0.60
   3  -1  -3   10.02    0.53
  -3   1   3   10.06    0.54
   2  -1  -3  183.72    8.61
   2  -1  -3  178.24    8.46
  -2   1   3  147.43    8.46
   1  -1  -3   58.12    3.02
   1  -1  -3   61.26    2.98
  -1   1   3   59.95    2.98
   0  -1  -3   86.30    4.39
   0  -1  -3   89.77    4.35
   0   1   3   85.91    4.38
  -1  -1  -3   60.36    3.43
  -1  -1  -3   77.29    3.45
  -2  -1  -3  142.85    7.07
  -2  -1  -3  152.00    7.15
   2   1   3  130.36    7.11
  -3  -1  -3   10.15    0.54
  -3  -1  -3   10.70    0.53
   3   1   3    9.56    0.54
  -4  -1  -3    3.10    0.18
  -4  -1  -3    2.87    0.20
  -5  -1  -3    1.73    0.13
  -5  -1  -3    1.60    0.15
  -6  -1  -3    3.44    0.25
  -6  -1  -3    3.74    0.22
  -7  -1  -3    3.48    0.26
  -8  -1  -3    1.99    0.22
  -9  -1  -3    0.16    0.11
   9   1   3    0.01    0.13
 -10  -1  -3    3.03    0.31
  10   1   3    2.12    0.50
 -11  -1  -3   -0.01    0.13
 -12  -1  -3    0.70    0.19
  12  -2  -3   -0.12    0.24
 -12   2   3    0.17    0.18
  11  -2  -3    0.84    0.25
  10  -2  -3    0.16    0.20
 -10   2   3    0.44    0.15
   9  -2  -3    0.70    0.20
  -9   2   3    1.36    0.24
   8  -2  -3    0.81    0.18
  -8   2   3    0.61    0.14
  -7   2   3    1.35    0.18
   6  -2  -3    4.80    0.45
  -6   2   3    5.25    0.32
   5  -2  -3   13.72    0.92
  -5   2   3   18.85    0.86
   4  -2  -3    8.05    0.57
  -4   2   3   10.32    0.50
   3  -2  -3   34.65    1.77
  -3   2   3   33.50    1.72
   2  -2  -3   19.40    0.99
  -2   2   3   17.92    0.95
   1  -2  -3   16.81    0.90
  -1   2   3   17.51    0.87
   0  -2  -3   -0.07    0.03
   0   2   3    0.00    0.03
  -1  -2  -3   22.74    1.01
  -1  -2  -3   16.59    1.00
  -2  -2  -3   15.34    0.80
  -2  -2  -3   15.78    0.80
  -3  -2  -3   24.12    1.17
  -3  -2  -3   22.01    1.18
  -4  -2  -3    6.42    0.37
  -5  -2  -3   14.49    0.81
   5   2   3   16.09    0.83
  -6  -2  -3    4.10    0.28
  -7  -2  -3    1.11    0.17
   7   2   3    1.36    0.26
  -8  -2  -3    0.58    0.12
   8   2   3    0.27    0.11
  -9  -2  -3    0.83    0.16
 -10  -2  -3    0.26    0.13
  10   2   3   -0.13    0.14
 -11  -2  -3    1.61    0.28
 -12  -2  -3   -0.02    0.17
 -12   3   3    0.42    0.19
 -11   3   3    0.83    0.21
 -10   3   3    1.36    0.22
   9  -3  -3    1.09    0.24
   8  -3  -3    4.64    0.57
  -8   3   3    3.31    0.32
   7  -3  -3    4.29    0.53
  -7   3   3    3.98    0.30
   6  -3  -3    6.42    0.56
  -6   3   3    5.72    0.32
   5  -3  -3    9.85    0.70
  -5   3   3   11.29    0.59
   4  -3  -3   55.35    2.78
  -4   3   3   52.16    2.70
  -3   3   3   15.88    0.82
  -2   3   3   83.39    4.17
  -1   3   3   28.33    1.43
   0   3   3   30.84    1.56
   1   3   3   23.47    1.19
  -2  -3  -3   55.40    2.79
  -3  -3  -3    9.30    0.56
   3   3   3   11.49    0.56
  -4  -3  -3   32.59    1.94
   4   3   3   43.90    1.95
  -6  -3  -3    5.50    0.35
  -7  -3  -3    2.94    0.25
   7   3   3    2.92    0.31
  -8  -3  -3    3.76    0.30
   8   3   3    2.98    0.36
  -9  -3  -3    2.22    0.27
  10   3   3    0.41    0.20
 -11  -3  -3    0.40    0.18
 -12  -3  -3    0.13    0.17
 -12   4   3    0.46    0.21
 -11   4   3    0.26    0.19
 -10   4   3    0.34    0.17
  -9   4   3    4.00    0.36
  -8   4   3    5.62    0.41
  -7   4   3    4.56    0.34
  -6   4   3    5.98    0.38
  -5   4   3    2.36    0.20
  -4   4   3   47.91    2.42
  -3   4   3    3.94    0.25
  -2   4   3    0.40    0.07
  -1   4   3    1.33    0.12
   0   4   3    0.02    0.05
   1   4   3    1.66    0.14
  -2  -4  -3    0.61    0.11
  -3  -4  -3    2.78    0.21
  -4  -4  -3   26.16    1.42
   4   4   3   28.89    1.43
  -5  -4  -3    1.39    0.17
   5   4   3    1.62    0.19
  -6  -4  -3    3.63    0.27
   6   4   3    3.35    0.30
  -7  -4  -3    3.71    0.29
   7   4   3    3.13    0.32
  -8  -4  -3    4.75    0.36
   8   4   3    4.50    0.42
  -9  -4  -3    3.03    0.31
   9   4   3    2.68    0.39
 -10  -4  -3    0.39    0.16
 -11  -4  -3    0.14    0.16
 -12  -4  -3    0.17    0.17
 -12   5   3    0.80    0.24
 -11   5   3    0.42    0.19
 -10   5   3    0.85    0.20
  -9   5   3    0.45    0.16
  -8   5   3    7.06    0.47
  -7   5   3    0.91    0.15
  -6   5   3    1.00    0.15
  -6   5   3    1.17    0.13
  -5   5   3    0.12    0.09
  -4   5   3    7.02    0.41
  -3   5   3   18.47    0.96
  -2   5   3    2.84    0.20
  -1   5   3    5.12    0.30
   0   5   3    9.13    0.50
  -3  -5  -3   11.51    0.63
  -4  -5  -3    4.07    0.28
  -5  -5  -3    0.14    0.08
   5   5   3    0.08    0.06
   6   5   3    0.31    0.08
  -7  -5  -3    0.62    0.13
   7   5   3    0.29    0.09
  -8  -5  -3    4.50    0.36
   8   5   3    4.26    0.41
  -9  -5  -3    0.34    0.15
 -10  -5  -3    0.68    0.18
 -11  -5  -3    0.21    0.17
 -11   6   3    0.20    0.18
 -10   6   3    0.44    0.19
  -9   6   3    0.19    0.15
  -8   6   3    0.76    0.16
  -7   6   3    3.43    0.31
  -6   6   3    2.92    0.27
  -6   6   3    3.43    0.23
  -5   6   3    3.73    0.28
  -4   6   3    7.19    0.43
  -3   6   3    5.65    0.35
  -2   6   3   20.55    1.07
  -1   6   3   13.03    0.70
   1   6   3   14.05    0.75
   2   6   3   21.39    1.12
  -4  -6  -3    4.07    0.29
  -5  -6  -3    2.44    0.23
   5   6   3    2.47    0.28
  -6  -6  -3    1.86    0.22
   6   6   3    1.93    0.28
  -7  -6  -3    1.92    0.24
   7   6   3    1.79    0.30
  -8  -6  -3    0.49    0.14
  -9  -6  -3    0.16    0.13
 -10  -6  -3    0.26    0.15
 -11  -6  -3    0.05    0.14
 -11   7   3    0.57    0.22
 -10   7   3    0.06    0.17
  -9   7   3    0.31    0.16
  -8   7   3    4.65    0.37
  -7   7   3    1.43    0.24
  -6   7   3    4.58    0.35
  -5   7   3    4.43    0.33
  -4   7   3    0.57    0.12
  -3   7   3    9.28    0.53
  -2   7   3   -0.03    0.08
  -1   7   3    3.40    0.25
   0   7   3    1.93    0.19
   1   7   3    4.32    0.30
   2   7   3    0.07    0.08
   3   7   3    7.71    0.46
  -5  -7  -3    3.04    0.27
  -6  -7  -3    2.56    0.26
   6   7   3    2.78    0.34
  -7  -7  -3    0.88    0.16
  -8  -7  -3    2.65    0.30
  -9  -7  -3    0.21    0.14
 -10  -7  -3    0.05    0.14
 -10   8   3    0.69    0.21
  -9   8   3    0.00    0.15
  -8   8   3    1.48    0.26
  -7   8   3    0.93    0.17
  -6   8   3    2.82    0.29
  -5   8   3    0.41    0.11
  -5   8   3    0.42    0.13
  -4   8   3    5.09    0.36
  -3   8   3    0.20    0.11
  -2   8   3    4.72    0.33
  -1   8   3    3.90    0.30
   1   8   3    4.49    0.32
   2   8   3    6.72    0.42
   4   8   3    4.53    0.33
   5   8   3    0.39    0.13
  -6  -8  -3    1.51    0.22
  -7  -8  -3    0.59    0.15
  -8  -8  -3    0.80    0.17
  -9  -8  -3    0.03    0.13
 -10  -8  -3    0.47    0.17
  -9   9   3    0.46    0.18
  -8   9   3    0.51    0.17
  -7   9   3    0.56    0.16
  -6   9   3    0.21    0.13
  -6   9   3    0.11    0.10
  -5   9   3    0.29    0.14
  -5   9   3    0.48    0.13
  -4   9   3    0.92    0.16
  -3   9   3    6.37    0.43
  -1   9   3    8.45    0.53
   0   9   3   30.39    1.58
   1   9   3    8.71    0.53
   3   9   3    6.64    0.44
   4   9   3    1.02    0.17
   5   9   3    0.32    0.13
   6   9   3   -0.03    0.12
   7   9   3    0.40    0.16
  -8  -9  -3    0.35    0.15
  -9  -9  -3    0.47    0.16
  -8  10   3    0.70    0.19
  -7  10   3    0.01    0.15
  -6  10   3    0.43    0.13
  -6  10   3    0.40    0.15
  -5  10   3    0.82    0.16
  -5  10   3    0.59    0.16
  -4  10   3    3.12    0.31
  -4  10   3    3.17    0.31
  -3  10   3    0.78    0.16
   3  10   3    0.85    0.17
   4  10   3    3.01    0.29
   5  10   3    0.72    0.16
   6  10   3    0.41    0.15
   7  10   3   -0.03    0.14
   8  10   3    0.49    0.18
  -7  11   3    0.07    0.16
  -6  11   3    0.60    0.18
  -6  11   3    0.59    0.16
  -5  11   3    1.10    0.19
  -5  11   3    1.10    0.19
  -4  11   3    2.40    0.29
  -4  11   3    2.05    0.30
  -3  11   3    0.98    0.18
  -3  11   3    0.96    0.18
  -2  11   3    0.68    0.16
  -1  11   3    2.44    0.28
   0  11   3    1.81    0.27
   1  11   3    2.22    0.27
   2  11   3    0.31    0.15
   3  11   3    1.02    0.19
   4  11   3    2.79    0.31
   5  11   3    2.24    0.30
   7  11   3   -0.06    0.14
   7  11   3    0.09    0.16
  -5  12   3    0.59    0.18
  -5  12   3    0.51    0.17
  -4  12   3    2.17    0.33
  -4  12   3    3.00    0.33
  -3  12   3    0.57    0.17
  -3  12   3    0.57    0.17
  -2  12   3    0.07    0.14
  -2  12   3    0.04    0.13
  -1  12   3    0.03    0.14
  -1  12   3    0.08    0.14
   0  12   3   -0.03    0.14
   1  12   3   -0.01    0.14
   2  12   3   -0.16    0.15
   3  12   3    0.23    0.16
   4  12   3    2.44    0.33
   5  12   3    0.42    0.17
   5  12   3    0.60    0.20
  -3  13   3    0.32    0.17
  -2  13   3    0.42    0.17
  -2  13   3    0.23    0.17
  -1  13   3    0.21    0.16
  -1  13   3    0.15    0.16
   0  13   3    0.78    0.19
   0  13   3    0.91    0.20
   1  13   3    0.05    0.16
   1  13   3    0.20    0.16
   2  13   3    0.45    0.17
   2  13   3    0.02    0.16
   3  13   3    0.26    0.18
   2  13  -4    0.29    0.15
   1  13  -4    0.07    0.14
   0  13  -4   -0.12    0.12
  -1  13  -4    0.18    0.15
  -2  13  -4    0.27    0.15
   5  12  -4   -0.04    0.14
   4  12  -4    0.54    0.17
   3  12  -4    0.95    0.19
   2  12  -4    0.84    0.18
   1  12  -4    0.61    0.16
   0  12  -4    0.28    0.14
  -1  12  -4    0.52    0.15
  -2  12  -4    0.73    0.16
  -3  12  -4    0.92    0.17
  -4  12  -4    0.35    0.13
  -5  12  -4    0.25    0.12
  -5  12  -4    0.37    0.15
   7  11  -4   -0.06    0.12
   7  11  -4    0.13    0.13
   6  11  -4   -0.02    0.13
   5  11  -4   -0.15    0.12
   4  11  -4    0.21    0.15
   3  11  -4    1.35    0.20
   2  11  -4    0.75    0.16
   1  11  -4    2.66    0.32
   0  11  -4    0.07    0.11
  -1  11  -4    2.85    0.31
  -2  11  -4    0.56    0.14
  -2  11  -4    0.69    0.14
  -3  11  -4    1.34    0.19
  -3  11  -4    1.72    0.22
  -4  11  -4    0.49    0.13
  -4  11  -4    0.24    0.12
  -5  11  -4    0.10    0.12
  -5  11  -4   -0.13    0.10
  -6  11  -4    0.15    0.13
  -6  11  -4    0.06    0.11
  -7  11  -4    0.18    0.14
   8  10  -4    0.29    0.17
   7  10  -4    0.38    0.13
   7  10  -4    0.35    0.15
   6  10  -4   -0.04    0.10
   5  10  -4    0.06    0.12
   4  10  -4    0.14    0.13
   3  10  -4    0.09    0.12
   2  10  -4    2.28    0.28
   1  10  -4    2.11    0.30
   1  10  -4    1.54    0.20
   0  10  -4    1.18    0.18
   0  10  -4    0.81    0.16
  -1  10  -4    1.74    0.21
  -1  10  -4    1.59    0.20
  -2  10  -4    2.36    0.28
  -2  10  -4    2.51    0.24
  -3  10  -4    0.18    0.10
  -3  10  -4   -0.03    0.11
  -4  10  -4    0.27    0.11
  -4  10  -4    0.22    0.11
  -5  10  -4   -0.06    0.09
  -5  10  -4   -0.03    0.10
  -6  10  -4   -0.04    0.08
  -6  10  -4   -0.01    0.11
  -7  10  -4    0.32    0.14
  -8  10  -4    0.61    0.17
   9   9  -4   -0.10    0.14
   8   9  -4    0.10    0.14
   7   9  -4    0.06    0.12
   7   9  -4    0.17    0.10
   6   9  -4    0.04    0.09
   5   9  -4    0.25    0.11
   4   9  -4    0.83    0.14
   3   9  -4    1.26    0.17
   2   9  -4    5.84    0.36
   2   9  -4    5.64    0.41
   1   9  -4   21.72    1.18
   1   9  -4   22.02    1.14
   0   9  -4   -0.04    0.10
   0   9  -4   -0.05    0.09
  -1   9  -4   21.49    1.15
  -1   9  -4   22.72    1.19
  -2   9  -4    5.07    0.34
  -2   9  -4    5.54    0.39
  -3   9  -4    1.11    0.19
  -3   9  -4    1.16    0.16
  -4   9  -4    0.85    0.13
  -4   9  -4    0.76    0.13
  -5   9  -4    0.25    0.09
  -5   9  -4    0.17    0.10
  -6   9  -4   -0.05    0.09
  -6   9  -4    0.07    0.07
  -7   9  -4    0.09    0.11
  -8   9  -4    0.25    0.14
  -9   9  -4    0.14    0.15
  10   8  -4   -0.13    0.19
   9   8  -4    0.12    0.14
   8   8  -4    0.04    0.12
   7   8  -4    0.04    0.12
   7   8  -4    0.18    0.09
   6   8  -4    1.86    0.21
   5   8  -4    1.61    0.21
   4   8  -4    1.36    0.16
   4   8  -4    1.38    0.20
   3   8  -4    0.38    0.09
   3   8  -4    0.33    0.10
   2   8  -4    2.09    0.18
   2   8  -4    1.87    0.23
   1   8  -4    2.88    0.22
   1   8  -4    2.89    0.26
   0   8  -4   20.03    1.06
   0   8  -4   20.91    1.10
  -1   8  -4    2.33    0.21
  -1   8  -4    2.85    0.25
  -2   8  -4    1.73    0.21
  -2   8  -4    1.45    0.17
  -3   8  -4    0.27    0.09
  -3   8  -4    0.22    0.09
  -4   8  -4    1.05    0.14
  -4   8  -4    1.01    0.13
  -5   8  -4    1.49    0.17
  -5   8  -4    1.34    0.19
  -6   8  -4    1.64    0.18
  -6   8  -4    1.75    0.21
  -7   8  -4    0.15    0.09
  -7   8  -4    0.22    0.11
  -8   8  -4    0.14    0.12
  -9   8  -4    0.43    0.17
 -10   8  -4    0.17    0.17
  10   7  -4    0.02    0.18
   9   7  -4    0.00    0.13
   8   7  -4    0.39    0.15
   7   7  -4   -0.01    0.11
   7   7  -4    0.10    0.08
   6   7  -4    0.68    0.17
   6   7  -4    0.91    0.12
  -6  -7   4    1.30    0.18
   5   7  -4    1.01    0.14
   5   7  -4    0.66    0.11
   4   7  -4    3.80    0.25
   4   7  -4    3.93    0.28
   3   7  -4    3.47    0.26
   3   7  -4    3.30    0.23
   2   7  -4    4.01    0.25
   2   7  -4    3.52    0.27
   1   7  -4   11.00    0.58
   1   7  -4   10.90    0.62
   0   7  -4    0.00    0.06
   0   7  -4   -0.03    0.06
  -1   7  -4   10.75    0.58
  -1   7  -4   11.11    0.61
  -2   7  -4    3.43    0.25
  -2   7  -4    3.22    0.23
  -3   7  -4    3.26    0.24
  -3   7  -4    2.98    0.22
  -4   7  -4    3.69    0.25
  -4   7  -4    3.82    0.27
  -5   7  -4    0.68    0.11
  -5   7  -4    0.63    0.10
  -6   7  -4    0.84    0.11
  -6   7  -4    0.98    0.14
  -7   7  -4    0.05    0.07
  -7   7  -4    0.07    0.10
  -8   7  -4    0.70    0.15
  -9   7  -4    0.21    0.15
 -10   7  -4    0.33    0.18
  11   6  -4    0.51    0.23
  10   6  -4    0.03    0.17
   9   6  -4    0.21    0.16
   8   6  -4    0.54    0.16
  -8  -6   4    1.07    0.22
   7   6  -4    2.98    0.23
   7   6  -4    2.97    0.42
  -7  -6   4    2.70    0.24
   6   6  -4    0.87    0.17
   5   6  -4    0.70    0.10
  -5  -6   4    0.72    0.13
   4   6  -4    5.36    0.34
   3   6  -4    0.27    0.06
   3   6  -4    0.19    0.07
   2   6  -4    0.04    0.06
   1   6  -4    5.05    0.28
   1   6  -4    5.00    0.31
   0   6  -4    9.73    0.54
   0   6  -4    9.72    0.51
  -1   6  -4    5.06    0.31
  -1   6  -4    5.08    0.29
  -2   6  -4    0.10    0.06
  -3   6  -4    0.22    0.07
  -3   6  -4    0.23    0.07
  -4   6  -4    4.76    0.29
  -4   6  -4    4.83    0.30
  -5   6  -4    0.63    0.10
  -5   6  -4    0.58    0.08
  -6   6  -4    1.41    0.19
  -6   6  -4    1.28    0.15
  -7   6  -4    3.04    0.22
  -7   6  -4    3.09    0.27
  -8   6  -4    0.95    0.16
  -9   6  -4    0.26    0.14
 -10   6  -4    0.20    0.15
 -11   6  -4    0.98    0.23
  11   5  -4    0.50    0.22
  10   5  -4    0.44    0.19
  -9  -5   4    0.82    0.16
   8   5  -4    0.14    0.12
  -8  -5   4    0.34    0.12
   7   5  -4   12.66    0.66
   7   5  -4   10.90    0.79
  -7  -5   4   10.12    0.63
   6   5  -4    1.75    0.36
   6   5  -4    1.93    0.17
   5   5  -4    6.81    0.39
   5   5  -4    6.33    0.53
  -5  -5   4    7.26    0.39
   4   5  -4   12.11    0.61
  -4  -5   4   10.44    0.59
   3   5  -4    2.82    0.22
   3   5  -4    3.56    0.20
   2   5  -4    5.31    0.32
   2   5  -4    5.37    0.29
   1   5  -4    0.13    0.04
   1   5  -4    0.10    0.05
   0   5  -4    0.01    0.04
   0   5  -4   -0.01    0.04
  -1   5  -4    0.11    0.04
  -1   5  -4    0.10    0.05
  -2   5  -4    5.13    0.29
  -2   5  -4    4.99    0.30
  -3   5  -4    2.55    0.18
  -3   5  -4    2.59    0.18
  -4   5  -4   10.69    0.57
  -4   5  -4   10.58    0.57
  -5   5  -4    6.16    0.35
  -5   5  -4    6.10    0.37
  -6   5  -4    1.78    0.20
  -7   5  -4   10.58    0.57
  -7   5  -4   10.30    0.61
  -8   5  -4    0.22    0.12
  -9   5  -4    0.80    0.17
 -10   5  -4    0.66    0.18
 -11   5  -4    1.02    0.23
  12   4  -4   -0.31    0.20
  11   4  -4   -0.15    0.18
 -11  -4   4    0.10    0.22
  10   4  -4    0.04    0.16
 -10  -4   4    0.26    0.14
   9   4  -4    0.12    0.15
  -9  -4   4    0.38    0.14
  -8  -4   4    3.20    0.28
   7   4  -4   11.69    0.85
  -7  -4   4   14.86    0.74
   6   4  -4    6.79    0.38
   6   4  -4    6.89    0.53
   5   4  -4    2.64    0.32
   5   4  -4    2.98    0.19
   4   4  -4    8.56    0.46
  -4  -4   4    8.30    0.45
   3   4  -4    0.44    0.06
  -3  -4   4    0.54    0.08
   2   4  -4    0.37    0.06
   1   4  -4   59.12    2.95
   1   4  -4   59.15    2.97
   0   4  -4   23.91    1.20
   0   4  -4   23.90    1.22
  -1   4  -4   57.14    2.85
  -1   4  -4   56.89    2.86
  -2   4  -4    0.39    0.06
  -2   4  -4    0.40    0.07
  -3   4  -4    0.47    0.06
  -3   4  -4    0.51    0.07
  -4   4  -4    7.70    0.43
  -4   4  -4    7.82    0.42
  -5   4  -4    2.73    0.21
  -5   4  -4    2.72    0.18
  -6   4  -4    6.92    0.43
  -6   4  -4    7.32    0.40
  -7   4  -4   12.14    0.69
  -7   4  -4   12.08    0.64
  -8   4  -4    4.94    0.37
  -9   4  -4    0.36    0.14
 -10   4  -4    0.21    0.15
 -11   4  -4    0.12    0.16
 -12   4  -4   -0.04    0.17
  12   3  -4   -0.20    0.19
 -12  -3   4    0.20    0.16
  11   3  -4   -0.18    0.16
 -11  -3   4    0.22    0.14
  10   3  -4   -0.06    0.16
 -10  -3   4    0.13    0.12
   9   3  -4    0.64    0.18
   8   3  -4    1.17    0.20
   7   3  -4    0.04    0.11
   6   3  -4    2.53    0.16
   6   3  -4    2.66    0.33
   5   3  -4   38.81    1.98
   5   3  -4   38.69    2.07
  -5  -3   4   40.53    1.99
   4   3  -4   35.76    1.77
   4   3  -4   33.23    1.68
  -4  -3   4   31.14    1.68
   3   3  -4    3.38    0.20
  -3  -3   4    3.32    0.19
   2   3  -4    9.07    0.48
   1   3  -4    6.30    0.34
   0   3  -4    0.01    0.02
  -1   3  -4    6.17    0.34
  -1   3  -4    6.39    0.33
  -2   3  -4    8.58    0.44
  -2   3  -4    8.17    0.44
  -3   3  -4    3.36    0.19
  -3   3  -4    3.25    0.20
  -4   3  -4   32.66    1.61
  -4   3  -4   31.05    1.62
  -5   3  -4   41.50    1.99
  -5   3  -4   37.65    2.01
  -6   3  -4    2.55    0.22
  -6   3  -4    2.55    0.17
  -7   3  -4    0.24    0.10
  -7   3  -4    0.18    0.06
  -8   3  -4    2.12    0.25
  -9   3  -4    0.78    0.17
 -10   3  -4    0.26    0.15
 -11   3  -4    0.26    0.17
 -12   3  -4    0.24    0.19
  12   2  -4   -0.12    0.18
 -12  -2   4    0.13    0.15
  11   2  -4    0.03    0.17
 -11  -2   4    0.54    0.15
  10   2  -4    0.33    0.17
   9   2  -4    0.98    0.19
   8   2  -4    2.43    0.44
  -8  -2   4    2.97    0.25
  -7  -2   4    4.04    0.27
   6   2  -4    6.97    0.35
   6   2  -4    6.22    0.48
  -6  -2   4    6.39    0.38
   5   2  -4   17.77    0.90
   5   2  -4   19.38    1.01
  -5  -2   4   16.04    0.91
   4   2  -4   58.75    2.83
  -4  -2   4   54.68    2.84
   3   2  -4    8.42    0.52
   3   2  -4    8.74    0.45
  -3  -2   4    8.72    0.45
   2   2  -4    8.64    0.45
   1   2  -4    3.48    0.19
   0   2  -4    3.82    0.21
  -1   2  -4    3.70    0.20
  -1   2  -4    3.64    0.20
  -2   2  -4    8.90    0.46
  -2   2  -4    8.90    0.47
  -3   2  -4    9.33    0.48
  -3   2  -4    8.88    0.49
  -4   2  -4   59.70    2.92
  -4   2  -4   57.18    2.94
  -5   2  -4   16.90    0.92
  -5   2  -4   18.11    0.90
  -6   2  -4    6.72    0.40
  -6   2  -4    6.55    0.36
  -7   2  -4    1.65    0.14
  -7   2  -4    1.74    0.20
  -8   2  -4    2.59    0.26
  -9   2  -4    1.73    0.26
 -10   2  -4    0.68    0.18
 -11   2  -4    0.41    0.18
 -12   2  -4    0.27    0.18
  12   1  -4   -0.09    0.18
 -12  -1   4    0.22    0.16
 -11  -1   4    1.14    0.20
  10   1  -4    0.89    0.20
   9   1  -4    0.01    0.13
  -9  -1   4    0.20    0.11
   8   1  -4    3.72    0.44
  -8  -1   4    3.84    0.29
   7   1  -4    1.95    0.34
  -7  -1   4    1.65    0.17
  -6  -1   4    2.22    0.18
   5   1  -4   16.88    0.92
   5   1  -4   21.00    1.03
  -5  -1   4   17.09    0.94
   4   1  -4   15.32    0.76
  -4  -1   4   14.92    0.78
   3   1  -4  104.75    5.46
   3   1  -4  113.10    5.43
  -3  -1   4  108.42    5.45
   2   1  -4   25.70    1.32
   2   1  -4   25.15    1.28
   1   1  -4   14.65    0.74
   0   1  -4   -0.06    0.02
  -1   1  -4   15.08    0.77
  -1   1  -4   15.45    0.77
  -2   1  -4   25.94    1.34
  -2   1  -4   27.29    1.35
  -3   1  -4  125.57    6.07
  -3   1  -4  116.83    6.03
  -4   1  -4   15.55    0.80
  -4   1  -4   14.82    0.77
  -5   1  -4   17.07    0.91
  -5   1  -4   17.61    0.88
  -6   1  -4    1.25    0.12
  -6   1  -4    1.45    0.16
  -7   1  -4    0.90    0.16
  -7   1  -4    0.81    0.11
  -8   1  -4    2.76    0.25
  -9   1  -4    0.09    0.11
 -10   1  -4    1.84    0.29
 -11   1  -4    0.82    0.20
 -12   1  -4    0.43    0.19
  12   0  -4    0.09    0.22
 -12   0   4    0.70    0.19
  11   0  -4   -0.18    0.17
 -11   0   4    0.11    0.14
 -10   0   4    5.90    0.43
   9   0  -4   -0.13    0.13
  -9   0   4   -0.06    0.09
   8   0  -4    7.95    0.60
  -8   0   4    6.85    0.45
   7   0  -4   -0.03    0.08
  -7   0   4   -0.02    0.06
  -6   0   4    1.20    0.14
   5   0  -4   -0.01    0.07
  -5   0   4   -0.01    0.05
   4   0  -4   14.34    0.75
   4   0  -4   12.67    0.67
  -4   0   4   12.61    0.68
   3   0  -4   -0.02    0.04
   3   0  -4   -0.01    0.03
  -3   0   4    0.00    0.03
   2   0  -4  107.30    5.21
   2   0  -4  101.00    5.14
  -2   0   4  100.96    5.21
   1   0  -4    0.00    0.02
   1   0  -4    0.00    0.02
  -1   0   4    0.00    0.02
   0   0  -4  274.63   13.58
   0   0  -4  269.88   13.59
  -1   0  -4    0.00    0.03
  -1   0  -4    0.01    0.03
  -2   0  -4  102.84    5.28
  -2   0  -4  109.34    5.33
  -3   0  -4   -0.02    0.04
  -3   0  -4   -0.01    0.04
  -4   0  -4   13.99    0.74
  -4   0  -4   13.98    0.72
  -5   0  -4    0.00    0.04
  -5   0  -4    0.02    0.05
  -6   0  -4    1.03    0.14
  -6   0  -4    1.03    0.12
  -7   0  -4    0.00    0.07
  -7   0  -4   -0.02    0.05
  -8   0  -4    4.52    0.33
  -9   0  -4    0.04    0.11
 -10   0  -4    0.88    0.18
 -11   0  -4   -0.04    0.14
 -12   0  -4    0.56    0.18
  12  -1  -4   -0.22    0.22
 -12   1   4    0.36    0.18
  11  -1  -4    0.33    0.21
 -11   1   4    1.12    0.20
  10  -1  -4    0.97    0.22
   9  -1  -4    0.06    0.13
  -9   1   4    0.15    0.11
   8  -1  -4    3.54    0.42
  -8   1   4    3.38    0.28
  -7   1   4    1.08    0.16
  -6   1   4    1.41    0.15
   5  -1  -4   15.62    0.90
  -5   1   4   16.27    0.83
   4  -1  -4   14.99    0.76
   4  -1  -4   15.19    0.84
  -4   1   4   14.81    0.78
   3  -1  -4  113.31    6.08
   3  -1  -4  130.27    6.14
  -3   1   4  122.07    6.09
   2  -1  -4   26.90    1.50
   2  -1  -4   32.09    1.47
  -2   1   4   28.68    1.47
   1  -1  -4   17.29    0.85
   1  -1  -4   17.41    0.87
  -1   1   4   15.81    0.85
   0  -1  -4   -0.07    0.03
   0   1   4   -0.09    0.03
  -1  -1  -4   16.51    0.86
  -1  -1  -4   17.06    0.86
  -2  -1  -4   27.51    1.41
  -2  -1  -4   28.03    1.40
  -3  -1  -4  111.18    6.51
  -3  -1  -4  125.04    5.93
   3   1   4  119.73    5.95
  -4  -1  -4   15.19    0.78
  -4  -1  -4   14.43    0.79
   4   1   4   15.67    0.80
  -5  -1  -4   16.50    0.88
  -5  -1  -4   17.76    0.86
   5   1   4   15.79    0.89
  -6  -1  -4    1.49    0.14
  -6  -1  -4    1.48    0.16
  -7  -1  -4    1.27    0.13
  -7  -1  -4    0.96    0.16
  -8  -1  -4    2.53    0.24
   8   1   4    2.31    0.38
  -9  -1  -4    0.10    0.11
   9   1   4   -0.08    0.13
 -10  -1  -4    1.99    0.27
 -11  -1  -4    0.60    0.16
 -12  -1  -4    0.17    0.15
  12  -2  -4   -0.24    0.25
 -12   2   4    0.41    0.18
  11  -2  -4   -0.02    0.22
 -11   2   4    0.44    0.17
  10  -2  -4    0.27    0.20
 -10   2   4    1.02    0.18
   9  -2  -4    2.28    0.50
  -9   2   4    2.06    0.27
   8  -2  -4    2.64    0.47
  -8   2   4    2.67    0.26
  -7   2   4    1.96    0.21
   6  -2  -4    8.04    0.56
  -6   2   4    6.75    0.42
   5  -2  -4   19.81    1.06
  -5   2   4   18.08    0.98
   4  -2  -4   75.75    3.57
  -4   2   4   64.72    3.52
   3  -2  -4   12.31    0.65
  -3   2   4   10.55    0.60
   2  -2  -4   11.84    0.63
  -2   2   4   10.90    0.59
   1  -2  -4    4.68    0.29
   1  -2  -4    4.38    0.25
  -1   2   4    4.30    0.25
   0  -2  -4    4.47    0.26
   0   2   4    4.57    0.25
  -1  -2  -4    4.15    0.26
  -1  -2  -4    4.73    0.26
  -2  -2  -4   10.19    0.53
  -2  -2  -4    9.79    0.53
  -3  -2  -4    9.19    0.51
  -3  -2  -4    9.46    0.50
  -4  -2  -4   54.43    2.95
  -4  -2  -4   63.20    2.94
   4   2   4   57.86    2.94
  -5  -2  -4   17.86    0.88
  -5  -2  -4   16.02    0.90
  -6  -2  -4    6.19    0.42
   6   2   4    8.18    0.46
  -7  -2  -4    1.66    0.19
   7   2   4    1.71    0.27
  -8  -2  -4    2.51    0.25
   8   2   4    1.83    0.33
   9   2   4    0.73    0.16
 -10  -2  -4    0.76    0.17
 -11  -2  -4    0.38    0.17
 -12  -2  -4   -0.11    0.16
 -12   3   4    0.18    0.18
 -11   3   4    0.25    0.17
  10  -3  -4   -0.02    0.21
 -10   3   4    0.11    0.14
   9  -3  -4    1.02    0.23
  -9   3   4    1.42    0.25
   8  -3  -4    1.05    0.21
   7  -3  -4    0.18    0.15
  -7   3   4    0.13    0.11
   6  -3  -4    3.58    0.47
  -6   3   4    3.48    0.26
   5  -3  -4   54.67    2.98
  -5   3   4   60.48    2.91
   4  -3  -4   53.77    2.77
  -4   3   4   53.23    2.69
   3  -3  -4    4.91    0.39
  -3   3   4    5.36    0.30
  -2   3   4   13.04    0.68
  -1   3   4    8.17    0.44
   0   3   4    0.00    0.04
   1   3   4    8.07    0.44
  -2  -3  -4   10.11    0.55
   3   3   4    8.33    0.45
  -5  -3  -4   37.56    1.95
   5   3   4   38.58    1.94
  -6  -3  -4    2.29    0.21
  -7  -3  -4    0.27    0.09
   7   3   4    0.11    0.09
  -8  -3  -4    2.41    0.25
   8   3   4    1.45    0.32
  -9  -3  -4    0.95    0.17
   9   3   4    0.19    0.19
 -10  -3  -4    0.08    0.13
 -11  -3  -4   -0.02    0.14
 -12  -3  -4    0.04    0.16
 -12   4   4    0.06    0.19
 -11   4   4    0.27    0.18
 -10   4   4    0.07    0.16
  -9   4   4    0.57    0.17
  -8   4   4    5.76    0.41
  -7   4   4   16.68    0.91
  -6   4   4   10.97    0.62
  -5   4   4    4.95    0.32
  -4   4   4   14.00    0.75
  -3   4   4    0.99    0.13
  -2   4   4    0.45    0.08
  -1   4   4   64.88    3.25
   0   4   4   25.89    1.32
   1   4   4   62.08    3.12
  -2  -4  -4    0.36    0.07
  -3  -4  -4    0.49    0.09
  -5  -4  -4    2.54    0.22
   5   4   4    2.68    0.23
  -6  -4  -4    6.60    0.42
   6   4   4    6.36    0.42
  -7  -4  -4   11.30    0.66
   7   4   4   11.03    0.68
  -8  -4  -4    4.65    0.36
   8   4   4    4.23    0.54
  -9  -4  -4    0.39    0.15
 -10  -4  -4    0.10    0.14
 -11  -4  -4   -0.07    0.14
 -12  -4  -4   -0.02    0.15
 -11   5   4    1.03    0.24
 -10   5   4    0.88    0.20
  -9   5   4    1.03    0.20
  -8   5   4    0.43    0.15
  -7   5   4   16.38    0.90
  -6   5   4    2.54    0.25
  -5   5   4   10.79    0.61
  -4   5   4   18.46    0.97
  -3   5   4    4.25    0.27
  -2   5   4    6.42    0.37
  -1   5   4    0.14    0.06
   2   5   4    6.04    0.36
  -3  -5  -4    3.35    0.24
  -4  -5  -4   11.44    0.64
  -5  -5  -4    6.06    0.39
   5   5   4    5.99    0.40
  -6  -5  -4    1.65    0.21
   6   5   4    1.51    0.23
  -7  -5  -4    9.50    0.55
   7   5   4    7.98    0.59
  -8  -5  -4    0.15    0.12
  -9  -5  -4    0.48    0.15
 -10  -5  -4    0.53    0.17
 -11  -5  -4    0.88    0.20
 -11   6   4    1.51    0.27
 -10   6   4    0.23    0.17
  -9   6   4    0.33    0.16
  -8   6   4    1.64    0.25
  -7   6   4    5.02    0.38
  -6   6   4    2.30    0.25
  -5   6   4    1.00    0.15
  -4   6   4    8.03    0.47
  -3   6   4    0.34    0.09
  -1   6   4    6.63    0.39
   0   6   4    9.96    0.55
   1   6   4   10.30    0.57
  -4  -6  -4    5.32    0.35
  -5  -6  -4    0.74    0.14
   5   6   4    0.94    0.21
  -6  -6  -4    1.62    0.22
   6   6   4    1.18    0.23
  -7  -6  -4    3.08    0.30
  -8  -6  -4    0.95    0.17
  -9  -6  -4    0.16    0.13
 -10  -6  -4   -0.01    0.13
 -11  -6  -4    0.80    0.20
 -10   7   4    0.37    0.19
  -9   7   4    0.24    0.16
  -8   7   4    0.99    0.18
  -7   7   4    0.06    0.13
  -6   7   4    1.99    0.25
  -5   7   4    1.31    0.21
  -4   7   4    5.32    0.36
  -3   7   4    3.81    0.29
  -2   7   4    3.57    0.27
  -1   7   4   12.03    0.66
   1   7   4   12.26    0.68
   2   7   4    3.42    0.26
   3   7   4    7.14    0.44
   4   7   4    3.91    0.30
  -5  -7  -4    1.67    0.23
  -6  -7  -4    1.27    0.22
  -7  -7  -4    0.10    0.11
  -8  -7  -4    0.52    0.15
  -9  -7  -4   -0.01    0.13
 -10  -7  -4    0.18    0.15
 -10   8   4    0.09    0.18
  -9   8   4    0.41    0.17
  -8   8   4    0.18    0.15
  -7   8   4    0.32    0.14
  -6   8   4    2.97    0.30
  -5   8   4    2.29    0.26
  -4   8   4    1.56    0.23
  -3   8   4    0.24    0.12
  -2   8   4    2.63    0.25
  -1   8   4    3.72    0.30
   0   8   4   20.67    1.10
   1   8   4    4.18    0.32
   2   8   4    3.72    0.29
   3   8   4    0.36    0.12
   4   8   4    1.54    0.22
   5   8   4    1.64    0.23
  -6  -8  -4    1.94    0.26
  -7  -8  -4    0.13    0.12
  -8  -8  -4    0.08    0.13
  -9  -8  -4    0.25    0.15
 -10  -8  -4   -0.07    0.14
  -9   9   4    0.05    0.16
  -8   9   4    0.45    0.17
  -7   9   4    0.12    0.14
  -6   9   4    0.03    0.10
  -6   9   4   -0.03    0.12
  -5   9   4    0.40    0.14
  -4   9   4    1.07    0.17
  -3   9   4    2.82    0.28
  -2   9   4    6.30    0.43
  -1   9   4   25.20    1.33
   1   9   4   24.91    1.32
   2   9   4    6.03    0.41
   3   9   4    3.25    0.29
   4   9   4    1.05    0.17
   5   9   4    0.28    0.13
   6   9   4   -0.01    0.12
   7   9   4    0.08    0.14
  -8  -9  -4    0.30    0.15
  -9  -9  -4    0.03    0.14
  -8  10   4    0.75    0.20
  -7  10   4    0.43    0.17
  -6  10   4    0.09    0.14
  -6  10   4    0.02    0.12
  -5  10   4    0.10    0.13
  -5  10   4    0.20    0.12
  -3  10   4    0.40    0.15
  -2  10   4    3.12    0.31
  -1  10   4    2.73    0.29
   0  10   4    1.26    0.23
   1  10   4    2.64    0.28
   2  10   4    3.02    0.31
   3  10   4    0.28    0.14
   4  10   4    0.38    0.14
   5  10   4    0.21    0.13
   6  10   4    0.11    0.13
   7  10   4    0.47    0.17
   8  10   4    0.50    0.18
  -7  11   4    0.09    0.17
  -6  11   4    0.13    0.20
  -6  11   4    0.44    0.17
  -5  11   4    0.18    0.15
  -5  11   4    0.12    0.14
  -3  11   4    1.89    0.28
  -2  11   4    0.87    0.17
  -1  11   4    3.72    0.34
   0  11   4    0.34    0.14
   1  11   4    3.34    0.33
   2  11   4    0.71    0.17
   3  11   4    1.59    0.28
   4  11   4    0.59    0.17
   5  11   4    0.14    0.15
   6  11   4    0.50    0.16
   7  11   4    0.16    0.16
  -5  12   4    0.21    0.17
  -5  12   4    0.39    0.16
  -4  12   4    1.83    0.30
  -3  12   4    1.15    0.19
  -3  12   4    1.25    0.20
  -2  12   4    0.94    0.19
  -1  12   4    0.53    0.16
   0  12   4    0.30    0.16
   1  12   4    0.59    0.17
   2  12   4    0.82    0.19
   3  12   4    0.93    0.19
   4  12   4    0.75    0.20
   5  12   4    0.25    0.18
  -2  13   4    0.63    0.17
  -2  13   4    0.27    0.16
  -1  13   4    0.13    0.16
  -1  13   4    0.34    0.17
   0  13   4   -0.08    0.15
   0  13   4    0.05    0.15
   1  13   4    0.03    0.16
   2  13   4    0.10    0.16
   1  13  -5   -0.02    0.14
   0  13  -5   -0.09    0.13
  -1  13  -5   -0.02    0.13
   5  12  -5    0.18    0.15
   4  12  -5    0.57    0.17
   3  12  -5    0.07    0.14
   2  12  -5    0.79    0.18
   1  12  -5   -0.02    0.12
   0  12  -5    0.10    0.13
  -1  12  -5    0.01    0.12
  -2  12  -5    0.76    0.16
  -3  12  -5    0.08    0.12
  -4  12  -5    0.40    0.13
  -5  12  -5    0.06    0.11
   6  11  -5    0.39    0.15
   5  11  -5    0.14    0.14
   4  11  -5    0.26    0.14
   3  11  -5    0.03    0.12
   2  11  -5    0.12    0.12
   1  11  -5    2.97    0.32
   0  11  -5    0.56    0.15
  -1  11  -5    3.19    0.33
  -2  11  -5    0.13    0.11
  -3  11  -5   -0.04    0.10
  -4  11  -5    0.46    0.14
  -4  11  -5    0.27    0.12
  -5  11  -5    0.03    0.10
  -5  11  -5    0.31    0.12
  -6  11  -5    0.62    0.15
  -6  11  -5    0.38    0.12
   8  10  -5    0.96    0.22
   7  10  -5    0.13    0.14
   7  10  -5    0.12    0.11
   6  10  -5    0.52    0.14
   5  10  -5    0.10    0.11
   4  10  -5    0.39    0.13
   3  10  -5    1.98    0.27
   2  10  -5    5.01    0.39
   1  10  -5    0.22    0.12
   0  10  -5   -0.04    0.10
  -1  10  -5    0.25    0.12
  -1  10  -5    0.31    0.12
  -2  10  -5    4.37    0.31
  -2  10  -5    4.40    0.35
  -3  10  -5    1.86    0.24
  -3  10  -5    1.93    0.22
  -4  10  -5    0.39    0.12
  -4  10  -5    0.18    0.10
  -5  10  -5    0.07    0.09
  -5  10  -5    0.14    0.10
  -6  10  -5    0.34    0.12
  -6  10  -5    0.24    0.10
  -7  10  -5    0.19    0.13
  -8  10  -5    2.08    0.30
   9   9  -5   -0.05    0.15
   8   9  -5    0.40    0.17
   7   9  -5    0.45    0.11
   7   9  -5    0.29    0.14
   6   9  -5    0.76    0.13
   5   9  -5    0.66    0.13
   4   9  -5    0.19    0.10
   3   9  -5    0.03    0.10
   2   9  -5    0.37    0.12
   1   9  -5    0.14    0.11
   1   9  -5   -0.23    0.10
   0   9  -5    3.88    0.33
   0   9  -5    3.94    0.27
  -1   9  -5   -0.05    0.08
  -1   9  -5   -0.23    0.09
  -2   9  -5    0.32    0.11
  -2   9  -5    0.27    0.09
  -3   9  -5   -0.02    0.09
  -3   9  -5    0.10    0.09
  -4   9  -5    0.19    0.09
  -4   9  -5    0.13    0.09
  -5   9  -5    0.60    0.12
  -5   9  -5    0.58    0.11
  -6   9  -5    0.59    0.10
  -6   9  -5    0.62    0.13
  -7   9  -5    0.32    0.11
  -7   9  -5    0.59    0.14
  -8   9  -5    0.87    0.17
  -9   9  -5    0.04    0.15
  10   8  -5    0.19    0.22
   9   8  -5    0.15    0.15
   8   8  -5    0.16    0.14
   7   8  -5    0.36    0.10
   7   8  -5    0.24    0.13
   6   8  -5    0.42    0.16
   6   8  -5    0.71    0.12
   5   8  -5    1.67    0.21
   4   8  -5    0.11    0.09
   3   8  -5    0.35    0.10
   2   8  -5   14.08    0.78
   2   8  -5   13.75    0.73
   1   8  -5   12.31    0.69
   1   8  -5   12.03    0.65
   0   8  -5   -0.02    0.07
   0   8  -5    0.00    0.09
  -1   8  -5   12.20    0.66
  -1   8  -5   11.07    0.62
  -2   8  -5   12.60    0.70
  -2   8  -5   13.41    0.72
  -3   8  -5    0.33    0.09
  -3   8  -5    0.23    0.09
  -4   8  -5    0.03    0.08
  -4   8  -5    0.03    0.07
  -5   8  -5    1.12    0.18
  -5   8  -5    1.26    0.16
  -6   8  -5    0.52    0.10
  -6   8  -5    0.63    0.12
  -7   8  -5    0.46    0.13
  -7   8  -5    0.35    0.09
  -8   8  -5    0.40    0.14
  -9   8  -5    0.15    0.15
 -10   8  -5    0.36    0.18
  10   7  -5    0.10    0.19
   9   7  -5   -0.05    0.13
   8   7  -5    0.07    0.13
   7   7  -5    0.36    0.14
   7   7  -5    0.40    0.09
   6   7  -5    3.37    0.26
   6   7  -5    3.21    0.50
   5   7  -5    2.69    0.24
   4   7  -5    2.98    0.22
   4   7  -5    3.42    0.25
   3   7  -5    6.93    0.40
   3   7  -5    7.21    0.43
   2   7  -5   12.40    0.68
   2   7  -5   12.06    0.64
   1   7  -5    3.85    0.27
   1   7  -5    3.74    0.24
   0   7  -5   14.22    0.74
   0   7  -5   14.38    0.78
  -1   7  -5    3.85    0.27
  -1   7  -5    3.72    0.24
  -2   7  -5   11.55    0.62
  -2   7  -5   11.69    0.64
  -3   7  -5    6.47    0.38
  -3   7  -5    6.24    0.38
  -4   7  -5    2.57    0.21
  -4   7  -5    2.79    0.21
  -5   7  -5    2.20    0.20
  -5   7  -5    2.17    0.19
  -6   7  -5    3.04    0.23
  -6   7  -5    3.08    0.26
  -7   7  -5    0.62    0.13
  -7   7  -5    0.43    0.09
  -8   7  -5    0.25    0.13
  -9   7  -5    0.15    0.14
 -10   7  -5    0.33    0.17
  11   6  -5    0.60    0.25
  10   6  -5    0.02    0.17
   9   6  -5    2.81    0.54
   8   6  -5    0.34    0.15
   7   6  -5    0.87    0.12
   7   6  -5    0.56    0.15
   6   6  -5    7.42    0.63
   6   6  -5    8.44    0.46
  -6  -6   5    7.55    0.47
   5   6  -5    1.22    0.16
   4   6  -5    7.16    0.41
   4   6  -5    7.58    0.43
   3   6  -5    0.48    0.07
   3   6  -5    0.36    0.08
   2   6  -5    3.62    0.25
   2   6  -5    3.61    0.22
   1   6  -5    0.46    0.08
   1   6  -5    0.62    0.09
   0   6  -5    0.01    0.05
   0   6  -5   -0.02    0.04
  -1   6  -5    0.47    0.08
  -1   6  -5    0.56    0.09
  -2   6  -5    3.33    0.23
  -2   6  -5    3.29    0.21
  -3   6  -5    0.42    0.07
  -3   6  -5    0.31    0.07
  -4   6  -5    6.65    0.37
  -4   6  -5    6.25    0.38
  -5   6  -5    0.97    0.15
  -5   6  -5    0.94    0.13
  -6   6  -5    8.00    0.48
  -6   6  -5    7.97    0.45
  -7   6  -5    0.92    0.15
  -7   6  -5    0.99    0.15
  -8   6  -5    0.64    0.15
  -9   6  -5    2.63    0.31
 -10   6  -5    0.00    0.15
 -11   6  -5    2.01    0.35
  11   5  -5   -0.01    0.20
  10   5  -5    0.72    0.21
   9   5  -5    0.38    0.16
   8   5  -5    1.81    0.41
  -8  -5   5    1.78    0.26
   7   5  -5    3.85    0.47
  -7  -5   5    3.04    0.27
   6   5  -5    5.40    0.52
   6   5  -5    5.80    0.33
  -6  -5   5    5.17    0.34
   5   5  -5    4.09    0.26
   5   5  -5    3.96    0.44
   4   5  -5    0.89    0.13
  -4  -5   5    1.27    0.11
   3   5  -5   15.32    0.80
   3   5  -5   14.88    0.77
   2   5  -5    9.54    0.52
   1   5  -5   13.27    0.71
   1   5  -5   13.39    0.68
   0   5  -5   12.08    0.64
   0   5  -5   12.06    0.62
  -1   5  -5   12.52    0.67
  -1   5  -5   12.94    0.66
  -2   5  -5    8.86    0.47
  -2   5  -5    8.62    0.48
  -3   5  -5   13.05    0.68
  -3   5  -5   12.80    0.68
  -4   5  -5    0.85    0.12
  -4   5  -5    0.89    0.11
  -5   5  -5    3.79    0.24
  -5   5  -5    3.83    0.26
  -6   5  -5    5.76    0.37
  -6   5  -5    5.70    0.34
  -7   5  -5    3.57    0.31
  -7   5  -5    3.86    0.26
  -8   5  -5    1.96    0.25
  -9   5  -5    0.32    0.14
 -10   5  -5    1.12    0.21
 -11   5  -5    0.29    0.18
  12   4  -5   -0.29    0.21
  11   4  -5   -0.15    0.17
  10   4  -5    0.60    0.20
   9   4  -5    0.09    0.16
  -9  -4   5    0.13    0.12
   8   4  -5    0.25    0.15
  -8  -4   5    0.40    0.12
   7   4  -5   12.11    0.83
  -7  -4   5   12.52    0.68
   6   4  -5    6.63    0.54
   6   4  -5    6.98    0.38
   5   4  -5    4.59    0.26
   5   4  -5    4.54    0.40
  -5  -4   5    4.04    0.27
   4   4  -5    4.24    0.25
  -4  -4   5    3.96    0.24
   3   4  -5    2.80    0.18
   2   4  -5    8.26    0.45
   1   4  -5    6.07    0.34
   0   4  -5   -0.01    0.04
  -1   4  -5    5.87    0.33
  -1   4  -5    6.17    0.32
  -2   4  -5    7.65    0.41
  -2   4  -5    7.35    0.40
  -3   4  -5    2.59    0.17
  -3   4  -5    2.56    0.17
  -4   4  -5    4.17    0.25
  -4   4  -5    4.18    0.26
  -5   4  -5    4.94    0.28
  -5   4  -5    4.62    0.30
  -6   4  -5    7.46    0.40
  -6   4  -5    6.86    0.43
  -7   4  -5   12.86    0.74
  -7   4  -5   13.35    0.70
  -8   4  -5    0.27    0.13
  -9   4  -5    0.10    0.12
 -10   4  -5    1.28    0.21
 -11   4  -5    0.06    0.15
 -12   4  -5    0.14    0.19
  12   3  -5   -0.15    0.19
  11   3  -5   -0.08    0.17
 -11  -3   5    0.41    0.18
  10   3  -5   -0.16    0.16
 -10  -3   5    0.19    0.12
   9   3  -5    2.31    0.49
  -9  -3   5    2.94    0.26
   8   3  -5    0.00    0.14
  -8  -3   5    0.61    0.12
   7   3  -5    0.90    0.17
   6   3  -5    6.69    0.38
   6   3  -5    7.42    0.54
   5   3  -5   18.39    0.95
   5   3  -5   17.62    1.05
  -5  -3   5   19.39    0.96
   4   3  -5   25.99    1.35
   4   3  -5   24.76    1.25
  -4  -3   5   23.06    1.24
   3   3  -5   12.02    0.62
   2   3  -5    4.90    0.27
   1   3  -5   22.26    1.13
   0   3  -5   19.53    0.99
  -1   3  -5   22.16    1.14
  -1   3  -5   23.26    1.15
  -2   3  -5    5.14    0.28
  -2   3  -5    4.98    0.28
  -3   3  -5   12.11    0.64
  -3   3  -5   12.32    0.64
  -4   3  -5   25.10    1.31
  -4   3  -5   26.11    1.30
  -5   3  -5   18.09    0.92
  -5   3  -5   17.71    0.94
  -6   3  -5    6.57    0.36
  -6   3  -5    6.42    0.40
  -7   3  -5    1.61    0.15
  -7   3  -5    1.39    0.21
  -8   3  -5    0.51    0.13
  -9   3  -5    2.71    0.31
 -10   3  -5    0.23    0.14
 -11   3  -5    0.65    0.19
 -12   3  -5    0.16    0.18
  12   2  -5   -0.17    0.18
 -12  -2   5    0.30    0.15
  11   2  -5   -0.11    0.17
 -11  -2   5    0.17    0.13
  10   2  -5    0.34    0.17
  -9  -2   5    1.94    0.23
  -8  -2   5    1.19    0.17
   7   2  -5    4.57    0.46
  -7  -2   5    5.23    0.32
   6   2  -5    0.14    0.04
   5   2  -5    5.95    0.33
  -5  -2   5    6.27    0.35
   4   2  -5   75.48    3.64
   4   2  -5   76.34    3.73
  -4  -2   5   67.34    3.65
   3   2  -5    9.11    0.54
   3   2  -5    9.01    0.46
  -3  -2   5    8.21    0.45
   2   2  -5    1.58    0.11
   1   2  -5   17.71    0.90
   0   2  -5    0.15    0.03
  -1   2  -5   18.57    0.98
  -1   2  -5   19.93    0.97
  -2   2  -5    1.58    0.11
  -2   2  -5    1.62    0.12
  -3   2  -5    8.87    0.47
  -3   2  -5    8.81    0.48
  -4   2  -5   74.51    3.67
  -4   2  -5   72.58    3.69
  -5   2  -5    5.39    0.34
  -5   2  -5    5.48    0.31
  -6   2  -5    0.16    0.08
  -6   2  -5    0.15    0.05
  -7   2  -5    4.40    0.28
  -7   2  -5    5.07    0.33
  -8   2  -5    0.59    0.14
  -9   2  -5    1.08    0.19
 -10   2  -5    0.91    0.19
 -11   2  -5    0.14    0.15
 -12   2  -5    0.34    0.18
  12   1  -5   -0.21    0.21
 -12  -1   5    0.29    0.16
  11   1  -5    0.11    0.17
 -11  -1   5    0.59    0.15
 -10  -1   5    1.47    0.24
   8   1  -5    2.69    0.42
  -8  -1   5    3.00    0.25
   7   1  -5    1.74    0.37
  -7  -1   5    1.72    0.17
  -6  -1   5    4.66    0.29
   5   1  -5    5.29    0.29
  -5  -1   5    5.50    0.31
   4   1  -5   33.77    1.83
   4   1  -5   35.97    1.76
  -4  -1   5   35.33    1.77
   3   1  -5   13.67    0.75
   3   1  -5   13.61    0.68
  -3  -1   5   12.74    0.68
   2   1  -5    7.79    0.41
   2   1  -5    7.88    0.46
   1   1  -5    1.74    0.11
   0   1  -5   64.17    3.20
  -1   1  -5    1.88    0.12
  -1   1  -5    1.82    0.12
  -2   1  -5    8.35    0.44
  -2   1  -5    8.06    0.43
  -3   1  -5   13.74    0.71
  -3   1  -5   13.71    0.72
  -4   1  -5   34.86    1.78
  -4   1  -5   35.97    1.80
  -5   1  -5    5.14    0.32
  -5   1  -5    5.20    0.29
  -6   1  -5    3.74    0.23
  -6   1  -5    3.72    0.26
  -7   1  -5    1.11    0.12
  -7   1  -5    1.28    0.17
  -8   1  -5    1.61    0.21
  -9   1  -5    0.10    0.12
 -10   1  -5    1.29    0.21
 -11   1  -5    0.46    0.17
 -12   1  -5    0.16    0.16
  12   0  -5   -0.20    0.23
 -12   0   5    0.60    0.18
  11   0  -5   -0.21    0.18
 -11   0   5    0.00    0.13
  10   0  -5    8.64    0.76
 -10   0   5    9.53    0.59
   9   0  -5   -0.09    0.14
  -9   0   5    0.01    0.10
   8   0  -5    9.27    0.64
  -8   0   5    7.55    0.50
   7   0  -5    0.02    0.08
  -7   0   5   -0.01    0.06
   6   0  -5    2.77    0.33
  -6   0   5    2.27    0.19
   5   0  -5    0.05    0.03
   5   0  -5   -0.01    0.07
  -5   0   5   -0.02    0.04
   4   0  -5   26.55    1.43
   4   0  -5   27.60    1.36
  -4   0   5   27.32    1.37
   3   0  -5    0.00    0.03
   3   0  -5   -0.03    0.04
  -3   0   5    0.01    0.03
   2   0  -5    5.33    0.30
   2   0  -5    5.52    0.34
  -2   0   5    5.56    0.29
   1   0  -5    0.03    0.03
   1   0  -5   -0.01    0.02
  -1   0   5    0.02    0.02
   0   0  -5   -0.03    0.02
  -1   0  -5    0.00    0.03
  -1   0  -5    0.00    0.03
  -2   0  -5    6.16    0.32
  -2   0  -5    5.35    0.32
  -3   0  -5   -0.04    0.04
  -3   0  -5   -0.01    0.04
  -4   0  -5   30.50    1.55
  -4   0  -5   29.87    1.52
  -5   0  -5   -0.04    0.05
  -5   0  -5   -0.06    0.04
  -6   0  -5    2.12    0.16
  -6   0  -5    2.13    0.19
  -7   0  -5   -0.01    0.06
  -7   0  -5   -0.02    0.07
  -8   0  -5    4.42    0.33
  -9   0  -5   -0.07    0.10
 -10   0  -5    7.68    0.52
 -11   0  -5    0.03    0.14
 -12   0  -5    0.29    0.16
  12  -1  -5   -0.16    0.23
 -12   1   5    0.44    0.18
 -11   1   5    0.87    0.18
 -10   1   5    1.35    0.20
   9  -1  -5    0.19    0.14
  -9   1   5    0.34    0.11
   8  -1  -5    2.97    0.43
  -8   1   5    2.21    0.24
   7  -1  -5    1.87    0.36
  -7   1   5    1.39    0.17
   6  -1  -5    5.17    0.41
  -6   1   5    4.07    0.28
   5  -1  -5    5.15    0.40
   5  -1  -5    5.47    0.28
  -5   1   5    5.23    0.31
   4  -1  -5   37.19    1.80
   4  -1  -5   32.05    1.87
  -4   1   5   38.39    1.81
   3  -1  -5   13.53    0.73
   3  -1  -5   14.50    0.79
  -3   1   5   14.84    0.74
   2  -1  -5    9.04    0.46
   2  -1  -5    8.33    0.50
  -2   1   5    8.81    0.46
   1  -1  -5    2.05    0.14
   1  -1  -5    2.17    0.16
  -1   1   5    1.91    0.13
   0  -1  -5   70.06    3.54
   0  -1  -5   72.88    3.53
   0   1   5   68.92    3.53
  -1  -1  -5    2.09    0.14
  -1  -1  -5    1.91    0.14
  -2  -1  -5    8.85    0.47
  -2  -1  -5    8.60    0.47
  -3  -1  -5   13.77    0.70
  -3  -1  -5   13.08    0.71
  -4  -1  -5   36.06    1.90
  -4  -1  -5   38.69    1.89
  -5  -1  -5    5.35    0.30
  -5  -1  -5    5.03    0.32
  -6  -1  -5    3.65    0.26
  -6  -1  -5    3.86    0.24
   6   1   5    3.77    0.33
  -7  -1  -5    1.25    0.18
  -7  -1  -5    1.41    0.15
   7   1   5    1.56    0.31
  -8  -1  -5    1.68    0.22
   8   1   5    1.91    0.39
  -9  -1  -5    0.24    0.12
 -10  -1  -5    1.06    0.18
 -11  -1  -5    0.32    0.15
 -12  -1  -5    0.15    0.15
  12  -2  -5   -0.02    0.25
 -12   2   5    0.44    0.19
  11  -2  -5   -0.13    0.21
 -11   2   5    0.37    0.16
  10  -2  -5    0.36    0.20
   9  -2  -5    2.15    0.49
  -9   2   5    1.54    0.25
   8  -2  -5    0.49    0.16
  -8   2   5    0.66    0.13
   7  -2  -5    5.36    0.48
  -7   2   5    4.93    0.34
   6  -2  -5    0.19    0.10
  -6   2   5    0.18    0.08
   5  -2  -5    5.81    0.46
  -5   2   5    6.39    0.36
   4  -2  -5   81.15    4.10
  -4   2   5   80.71    4.05
   3  -2  -5   11.02    0.55
   3  -2  -5   10.36    0.61
  -3   2   5   10.42    0.56
   2  -2  -5    1.78    0.18
   2  -2  -5    1.81    0.13
  -2   2   5    1.81    0.13
   1  -2  -5   20.69    1.08
   1  -2  -5   22.37    1.10
  -1   2   5   20.48    1.07
  -1  -2  -5   20.37    1.06
  -1  -2  -5   20.95    1.06
  -2  -2  -5    1.70    0.14
  -2  -2  -5    1.62    0.14
  -3  -2  -5    9.39    0.52
  -3  -2  -5    9.61    0.51
  -4  -2  -5   71.55    3.95
  -4  -2  -5   77.76    3.93
   4   2   5   86.42    3.93
  -5  -2  -5    5.27    0.35
  -5  -2  -5    6.29    0.34
  -6  -2  -5    0.21    0.07
  -6  -2  -5    0.20    0.08
  -7  -2  -5    4.68    0.32
   7   2   5    4.19    0.38
  -8  -2  -5    0.78    0.14
  -9  -2  -5    1.26    0.23
 -10  -2  -5    0.69    0.17
 -11  -2  -5    0.01    0.14
 -12  -2  -5   -0.09    0.14
 -12   3   5    0.09    0.17
  11  -3  -5   -0.08    0.25
 -11   3   5    0.35    0.18
  10  -3  -5   -0.05    0.21
 -10   3   5    0.09    0.15
   9  -3  -5    3.00    0.57
  -9   3   5    2.85    0.31
   8  -3  -5    0.37    0.17
  -8   3   5    0.32    0.15
   7  -3  -5    1.87    0.44
  -7   3   5    1.71    0.21
   6  -3  -5    8.09    0.65
  -6   3   5    9.09    0.50
   5  -3  -5   27.17    1.48
  -5   3   5   26.53    1.38
   4  -3  -5   34.02    1.80
  -4   3   5   33.69    1.72
   3  -3  -5   13.66    0.82
  -3   3   5   15.19    0.76
   2  -3  -5    6.94    0.44
  -2   3   5    6.33    0.37
   1  -3  -5   27.61    1.40
  -1   3   5   27.38    1.40
   0  -3  -5   23.23    1.18
   0   3   5   22.75    1.17
  -1  -3  -5   27.77    1.39
   1   3   5   26.76    1.39
  -2  -3  -5    6.07    0.35
  -2  -3  -5    6.08    0.36
  -3  -3  -5   12.68    0.71
  -3  -3  -5   13.70    0.70
   4   3   5   45.31    2.28
   5   3   5   38.05    1.93
  -6  -3  -5    6.07    0.37
   6   3   5    5.41    0.38
   7   3   5    0.66    0.11
  -8  -3  -5    0.56    0.14
  -9  -3  -5    2.27    0.28
 -10  -3  -5    0.04    0.13
 -11  -3  -5    0.18    0.15
 -12  -3  -5   -0.14    0.14
 -12   4   5    0.05    0.18
 -11   4   5   -0.07    0.16
 -10   4   5    1.55    0.24
  -9   4   5   -0.06    0.13
  -8   4   5    0.22    0.14
   7  -4  -5   17.48    1.15
  -7   4   5   18.12    0.97
   6  -4  -5    9.88    0.79
  -6   4   5   10.81    0.60
  -5   4   5    7.83    0.46
  -4   4   5    6.93    0.40
  -3   4   5    4.07    0.26
  -2   4   5   10.73    0.58
  -1   4   5    7.34    0.41
   0   4   5   -0.04    0.05
  -2  -4  -5    8.79    0.49
  -3  -4  -5    2.81    0.22
   4   4   5   10.41    0.56
  -5  -4  -5    4.65    0.33
   5   4   5    4.79    0.31
  -6  -4  -5    6.70    0.42
   6   4   5    6.45    0.43
  -7  -4  -5   12.68    0.74
  -8  -4  -5    0.35    0.14
  -9  -4  -5    0.06    0.12
 -10  -4  -5    1.26    0.21
 -11  -4  -5   -0.09    0.14
 -12  -4  -5    0.11    0.15
 -11   5   5    0.26    0.18
 -10   5   5    1.32    0.23
  -9   5   5    0.49    0.16
  -8   5   5    2.48    0.28
  -7   5   5    6.06    0.42
  -6   5   5    9.15    0.55
  -5   5   5    6.51    0.41
  -4   5   5    1.91    0.19
  -3   5   5   21.93    1.14
  -2   5   5   11.59    0.63
  -1   5   5   14.00    0.74
   0   5   5   12.98    0.70
   1   5   5   13.55    0.73
   2   5   5   11.48    0.63
  -3  -5  -5   14.39    0.78
  -4  -5  -5    1.15    0.17
  -5  -5  -5    3.86    0.29
   5   5   5    3.78    0.28
  -6  -5  -5    5.31    0.38
  -7  -5  -5    3.57    0.33
  -8  -5  -5    1.52    0.21
  -9  -5  -5    0.64    0.16
 -10  -5  -5    1.00    0.20
 -11  -5  -5    0.06    0.15
 -11   6   5    2.05    0.36
 -10   6   5    0.20    0.17
  -9   6   5    4.00    0.38
  -8   6   5    0.92    0.17
  -7   6   5    1.61    0.25
  -6   6   5   13.93    0.79
  -5   6   5    1.17    0.20
  -4   6   5   10.80    0.61
  -3   6   5    0.44    0.10
  -2   6   5    4.25    0.29
  -1   6   5    0.95    0.14
   1   6   5    2.74    0.21
   2   6   5    3.75    0.27
   3   6   5    0.42    0.11
  -4  -6  -5    7.20    0.45
   5   6   5    0.38    0.11
  -6  -6  -5    7.59    0.49
  -7  -6  -5    0.89    0.16
  -8  -6  -5    0.53    0.15
  -9  -6  -5    2.14    0.30
 -10  -6  -5   -0.03    0.13
 -11  -6  -5    1.08    0.21
 -10   7   5    0.61    0.19
  -9   7   5    0.04    0.15
  -8   7   5    0.53    0.17
  -7   7   5    1.07    0.17
  -6   7   5    5.29    0.39
  -5   7   5    3.62    0.30
  -4   7   5    3.99    0.31
  -3   7   5    7.98    0.48
  -2   7   5   14.16    0.78
  -1   7   5    8.10    0.48
   0   7   5   14.78    0.80
   1   7   5    9.40    0.55
   2   7   5   13.37    0.74
   3   7   5    8.26    0.50
   4   7   5    3.12    0.27
  -5  -7  -5    2.19    0.26
  -6  -7  -5    2.86    0.29
  -7  -7  -5    0.43    0.14
  -8  -7  -5    0.35    0.15
  -9  -7  -5   -0.07    0.13
 -10  -7  -5    0.19    0.15
 -10   8   5    0.50    0.20
  -9   8   5    0.32    0.17
  -8   8   5    0.66    0.18
  -7   8   5    0.75    0.17
  -6   8   5    1.32    0.24
  -5   8   5    1.99    0.25
  -4   8   5   -0.01    0.11
  -3   8   5    0.26    0.13
  -2   8   5   14.96    0.83
  -1   8   5   13.34    0.75
   1   8   5   13.71    0.77
   2   8   5   14.30    0.79
   3   8   5    0.45    0.13
   4   8   5    0.02    0.11
   5   8   5    1.42    0.24
  -6  -8  -5    0.71    0.16
  -7  -8  -5    0.29    0.13
  -8  -8  -5    0.40    0.15
  -9  -8  -5    0.31    0.15
 -10  -8  -5    0.20    0.17
  -9   9   5    0.23    0.17
  -8   9   5    1.12    0.21
  -7   9   5    0.89    0.18
  -6   9   5    0.84    0.16
  -5   9   5    0.79    0.15
  -4   9   5    0.21    0.13
  -3   9   5    0.36    0.13
  -2   9   5    2.87    0.28
   0   9   5    4.33    0.34
   3   9   5    0.28    0.12
   4   9   5    0.29    0.13
   5   9   5    0.61    0.15
   6   9   5    0.79    0.17
   7   9   5    0.82    0.19
  -8  -9  -5    0.73    0.18
  -9  -9  -5   -0.02    0.14
  -8  10   5    3.23    0.37
  -7  10   5    0.20    0.16
  -6  10   5    0.61    0.17
  -6  10   5    0.65    0.16
  -5  10   5    0.23    0.14
  -4  10   5    0.42    0.15
  -3  10   5    2.31    0.28
  -2  10   5    6.21    0.44
  -1  10   5    1.54    0.25
   0  10   5    0.47    0.14
   1  10   5    0.96    0.17
   2  10   5    5.76    0.42
   3  10   5    2.39    0.28
   4  10   5    0.45    0.15
   5  10   5    0.24    0.15
   6  10   5    0.40    0.16
   7  10   5    0.31    0.17
   8  10   5    2.03    0.33
  -7  11   5    0.47    0.19
  -6  11   5    0.86    0.19
  -5  11   5    0.06    0.14
  -5  11   5    0.34    0.16
  -4  11   5    0.57    0.17
  -3  11   5    0.39    0.15
  -2  11   5    0.37    0.15
  -1  11   5    4.14    0.36
   0  11   5    0.57    0.17
   1  11   5    3.95    0.35
   2  11   5    0.09    0.14
   3  11   5    0.17    0.15
   5  11   5    0.28    0.16
   6  11   5    0.74    0.19
  -5  12   5    0.28    0.16
  -5  12   5    0.23    0.17
  -4  12   5    0.62    0.17
  -4  12   5    0.91    0.19
  -3  12   5    0.56    0.17
  -2  12   5    1.63    0.28
  -1  12   5    0.16    0.15
   0  12   5   -0.02    0.15
   1  12   5   -0.10    0.14
   2  12   5    1.05    0.21
   3  12   5    0.05    0.16
   5  12   5    0.26    0.18
  -2  13   5    0.43    0.18
  -1  13   5   -0.11    0.15
   0  13   5   -0.23    0.15
   1  13   5   -0.25    0.15
   2  13   5    0.42    0.18
   4  12  -6    0.12    0.14
   3  12  -6    0.40    0.15
   2  12  -6    0.10    0.13
   1  12  -6    0.91    0.17
   0  12  -6    0.68    0.16
  -1  12  -6    0.88    0.17
  -2  12  -6    0.13    0.12
  -3  12  -6    0.22    0.12
  -4  12  -6    0.23    0.12
   6  11  -6    0.83    0.17
   5  11  -6    0.02    0.12
   4  11  -6    0.40    0.15
   3  11  -6    0.18    0.13
   2  11  -6    0.61    0.15
   1  11  -6    2.77    0.32
   0  11  -6   -0.06    0.11
  -1  11  -6    2.58    0.29
  -2  11  -6    0.44    0.13
  -3  11  -6    0.04    0.10
  -4  11  -6    0.42    0.12
  -5  11  -6   -0.01    0.09
  -6  11  -6    0.57    0.13
   8  10  -6    0.13    0.16
   7  10  -6    0.07    0.13
   7  10  -6    0.06    0.13
   6  10  -6    0.88    0.15
   5  10  -6    0.26    0.11
   4  10  -6    0.41    0.13
   3  10  -6    0.49    0.14
   2  10  -6    0.12    0.12
   1  10  -6    1.01    0.16
   0  10  -6    0.48    0.13
  -1  10  -6    1.04    0.15
  -2  10  -6    0.18    0.10
  -3  10  -6    0.39    0.11
  -3  10  -6    0.49    0.15
  -4  10  -6    0.25    0.10
  -4  10  -6    0.37    0.11
  -5  10  -6    0.31    0.11
  -5  10  -6    0.14    0.09
  -6  10  -6    0.87    0.15
  -6  10  -6    0.74    0.13
  -7  10  -6    0.10    0.13
  -7  10  -6   -0.05    0.16
  -8  10  -6    0.28    0.15
   9   9  -6   -0.02    0.15
   8   9  -6    0.06    0.15
   7   9  -6    0.13    0.13
   7   9  -6    0.12    0.11
   6   9  -6    0.92    0.14
   5   9  -6    0.11    0.09
   4   9  -6    0.73    0.14
   3   9  -6   -0.18    0.09
   2   9  -6   -0.02    0.10
   1   9  -6    0.69    0.14
   0   9  -6   -0.10    0.09
  -1   9  -6    0.68    0.13
  -1   9  -6    0.94    0.13
  -2   9  -6    0.05    0.09
  -2   9  -6    0.07    0.08
  -3   9  -6   -0.08    0.08
  -3   9  -6   -0.03    0.08
  -4   9  -6    0.73    0.12
  -4   9  -6    0.67    0.11
  -5   9  -6    0.11    0.09
  -5   9  -6    0.06    0.08
  -6   9  -6    0.83    0.12
  -6   9  -6    1.18    0.20
  -7   9  -6    0.14    0.09
  -7   9  -6    0.24    0.12
  -8   9  -6    0.11    0.14
  -9   9  -6    0.15    0.15
   9   8  -6    0.10    0.15
   8   8  -6    0.13    0.14
   7   8  -6    0.00    0.09
   7   8  -6   -0.06    0.11
   6   8  -6    0.12    0.14
   6   8  -6    0.42    0.10
   5   8  -6    0.65    0.12
   4   8  -6    3.60    0.29
   3   8  -6    3.30    0.27
   2   8  -6    1.03    0.14
   1   8  -6    7.66    0.49
   1   8  -6    8.47    0.51
   0   8  -6    9.79    0.53
   0   8  -6    9.73    0.58
  -1   8  -6    7.08    0.41
  -1   8  -6    7.24    0.44
  -2   8  -6    0.89    0.12
  -2   8  -6    0.92    0.15
  -3   8  -6    2.48    0.21
  -3   8  -6    2.86    0.23
  -4   8  -6    3.12    0.24
  -4   8  -6    2.82    0.23
  -5   8  -6    0.52    0.11
  -5   8  -6    0.38    0.09
  -6   8  -6    0.30    0.09
  -6   8  -6    0.38    0.11
  -7   8  -6   -0.05    0.08
  -7   8  -6    0.04    0.11
  -8   8  -6    0.25    0.14
  -9   8  -6    0.44    0.17
  10   7  -6    0.07    0.21
   9   7  -6    0.00    0.15
   8   7  -6    0.33    0.16
   7   7  -6    0.36    0.15
   6   7  -6    1.26    0.17
   6   7  -6    0.75    0.18
   5   7  -6    0.32    0.09
   4   7  -6    2.64    0.23
   3   7  -6   10.95    0.62
   2   7  -6    6.27    0.34
   2   7  -6    5.74    0.38
   1   7  -6    4.14    0.29
   1   7  -6    4.16    0.25
   0   7  -6   -0.06    0.06
   0   7  -6   -0.05    0.05
  -1   7  -6    3.98    0.24
  -1   7  -6    3.98    0.28
  -2   7  -6    5.47    0.32
  -2   7  -6    5.51    0.35
  -3   7  -6    9.96    0.54
  -3   7  -6    9.22    0.53
  -4   7  -6    2.04    0.19
  -4   7  -6    2.26    0.19
  -5   7  -6    0.24    0.09
  -5   7  -6    0.21    0.07
  -6   7  -6    1.07    0.18
  -6   7  -6    1.09    0.16
  -7   7  -6    0.85    0.15
  -7   7  -6    0.78    0.11
  -8   7  -6    0.84    0.16
  -9   7  -6    0.09    0.14
 -10   7  -6    0.10    0.17
  11   6  -6    0.21    0.24
  10   6  -6    0.77    0.23
   9   6  -6    0.42    0.17
   8   6  -6    0.66    0.18
   7   6  -6    0.39    0.14
   6   6  -6    0.67    0.16
   5   6  -6   14.53    0.78
   4   6  -6   12.41    0.64
   4   6  -6   11.87    0.66
   3   6  -6    3.62    0.25
   2   6  -6    6.95    0.41
   1   6  -6    7.14    0.41
   0   6  -6    4.93    0.27
   0   6  -6    4.90    0.30
  -1   6  -6    7.09    0.39
  -1   6  -6    7.14    0.41
  -2   6  -6    6.69    0.38
  -2   6  -6    6.43    0.36
  -3   6  -6    2.97    0.21
  -3   6  -6    3.10    0.21
  -4   6  -6   10.64    0.57
  -4   6  -6   10.19    0.57
  -5   6  -6   13.97    0.74
  -5   6  -6   13.54    0.75
  -6   6  -6    1.37    0.17
  -6   6  -6    1.61    0.20
  -7   6  -6    0.66    0.13
  -7   6  -6    0.53    0.10
  -8   6  -6    1.53    0.24
  -9   6  -6    0.84    0.18
 -10   6  -6    1.72    0.31
 -11   6  -6    0.63    0.20
  11   5  -6   -0.03    0.20
  10   5  -6    0.69    0.23
   9   5  -6    6.52    0.69
   8   5  -6    2.72    0.50
   7   5  -6    2.77    0.48
   6   5  -6    1.71    0.17
  -6  -5   6    1.74    0.19
   5   5  -6   14.09    0.74
   5   5  -6   14.58    0.91
  -5  -5   6   13.21    0.73
   4   5  -6    2.52    0.19
  -4  -5   6    2.29    0.16
   3   5  -6    1.34    0.14
   2   5  -6    2.99    0.21
   1   5  -6    0.80    0.11
   0   5  -6   -0.01    0.04
  -1   5  -6    0.81    0.08
  -1   5  -6    0.80    0.10
  -2   5  -6    2.61    0.18
  -2   5  -6    2.57    0.17
  -3   5  -6    1.21    0.12
  -3   5  -6    1.05    0.12
  -4   5  -6    2.40    0.18
  -4   5  -6    2.30    0.17
  -5   5  -6   13.85    0.72
  -5   5  -6   13.44    0.74
  -6   5  -6    1.71    0.18
  -6   5  -6    1.81    0.21
  -7   5  -6    2.65    0.22
  -7   5  -6    2.66    0.26
  -8   5  -6    2.15    0.26
  -9   5  -6    5.82    0.45
 -10   5  -6    1.11    0.20
 -11   5  -6    0.15    0.17
  11   4  -6   -0.17    0.20
  10   4  -6    0.54    0.22
   9   4  -6    1.25    0.24
  -8  -4   6    1.44    0.23
   7   4  -6    7.34    0.67
  -7  -4   6    8.75    0.48
   6   4  -6   13.28    0.86
   6   4  -6   13.90    0.69
  -6  -4   6   12.20    0.70
   5   4  -6    0.06    0.05
   5   4  -6   -0.01    0.07
   4   4  -6    0.84    0.11
  -4  -4   6    0.93    0.09
   3   4  -6    1.09    0.11
   2   4  -6    9.54    0.51
   1   4  -6    7.80    0.42
   0   4  -6    5.62    0.32
  -1   4  -6    7.79    0.41
  -1   4  -6    7.44    0.40
  -2   4  -6    9.67    0.51
  -2   4  -6    9.87    0.52
  -3   4  -6    1.13    0.12
  -3   4  -6    1.23    0.11
  -4   4  -6    1.00    0.13
  -4   4  -6    0.91    0.11
  -5   4  -6    0.04    0.06
  -5   4  -6    0.04    0.07
  -6   4  -6   13.63    0.76
  -6   4  -6   14.03    0.73
  -7   4  -6    5.21    0.32
  -7   4  -6    4.80    0.37
  -8   4  -6    0.61    0.14
  -9   4  -6    1.84    0.28
 -10   4  -6    1.25    0.21
 -11   4  -6   -0.02    0.15
  12   3  -6   -0.23    0.21
  11   3  -6   -0.14    0.19
  10   3  -6   -0.18    0.16
   9   3  -6    0.76    0.21
  -9  -3   6    1.23    0.20
   8   3  -6   -0.21    0.13
  -8  -3   6    0.20    0.09
   7   3  -6    0.51    0.15
   6   3  -6   14.82    0.77
   6   3  -6   14.21    0.90
  -6  -3   6   15.34    0.78
   5   3  -6   15.97    0.78
   5   3  -6   15.18    0.90
  -5  -3   6   13.87    0.78
   4   3  -6    0.32    0.06
   4   3  -6    0.21    0.07
   3   3  -6    8.08    0.43
   2   3  -6   33.50    1.69
   1   3  -6   43.38    2.18
   0   3  -6    0.05    0.04
  -1   3  -6   46.24    2.25
  -1   3  -6   43.80    2.26
  -2   3  -6   34.03    1.72
  -2   3  -6   34.24    1.72
  -3   3  -6    8.17    0.44
  -3   3  -6    8.10    0.44
  -4   3  -6    0.36    0.06
  -4   3  -6    0.43    0.08
  -5   3  -6   15.80    0.80
  -5   3  -6   14.88    0.82
  -6   3  -6   14.93    0.76
  -6   3  -6   13.91    0.79
  -7   3  -6    0.58    0.09
  -7   3  -6    0.66    0.13
  -8   3  -6   -0.12    0.10
  -9   3  -6    1.32    0.20
 -10   3  -6    0.15    0.14
 -11   3  -6    0.00    0.15
 -12   3  -6    0.16    0.17
  12   2  -6   -0.07    0.20
  11   2  -6    0.00    0.18
 -11  -2   6    0.55    0.18
 -10  -2   6    0.66    0.15
   9   2  -6    0.76    0.19
   8   2  -6    0.57    0.17
   7   2  -6    0.63    0.15
   6   2  -6    1.97    0.15
   6   2  -6    2.18    0.32
  -6  -2   6    2.20    0.17
   5   2  -6   15.08    0.76
   5   2  -6   14.74    0.87
  -5  -2   6   14.42    0.77
   4   2  -6   17.87    0.87
   4   2  -6   16.38    0.96
  -4  -2   6   16.51    0.87
   3   2  -6    2.47    0.24
   3   2  -6    1.80    0.14
   2   2  -6   33.40    1.68
   1   2  -6   17.10    0.87
   0   2  -6   25.41    1.29
  -1   2  -6   18.40    0.90
  -1   2  -6   17.12    0.91
  -2   2  -6   33.21    1.73
  -2   2  -6   35.61    1.74
  -3   2  -6    1.86    0.15
  -3   2  -6    1.92    0.14
  -4   2  -6   17.95    0.91
  -4   2  -6   17.48    0.93
  -5   2  -6   14.90    0.76
  -5   2  -6   14.12    0.78
  -6   2  -6    1.90    0.19
  -6   2  -6    1.89    0.16
  -7   2  -6    0.77    0.09
  -7   2  -6    0.81    0.13
  -8   2  -6    1.07    0.16
  -9   2  -6    1.26    0.19
 -10   2  -6    0.65    0.16
 -11   2  -6    0.50    0.18
 -12   2  -6    0.53    0.20
  12   1  -6   -0.11    0.20
 -12  -1   6    0.42    0.17
 -11  -1   6    1.46    0.26
  10   1  -6    0.01    0.16
 -10  -1   6    0.25    0.13
   9   1  -6    1.88    0.43
  -9  -1   6    2.21    0.23
   8   1  -6    2.93    0.47
  -8  -1   6    3.28    0.26
  -7  -1   6    1.08    0.14
   6   1  -6    6.07    0.47
   6   1  -6    5.64    0.32
  -6  -1   6    6.41    0.36
   5   1  -6    3.60    0.21
  -5  -1   6    3.70    0.23
   4   1  -6    3.57    0.30
   4   1  -6    3.13    0.19
  -4  -1   6    3.14    0.19
   3   1  -6    4.83    0.26
   3   1  -6    4.93    0.34
  -3  -1   6    4.41    0.25
   2   1  -6   20.62    1.05
   2   1  -6   20.85    1.10
   1   1  -6    7.17    0.38
   0   1  -6    0.02    0.03
  -1   1  -6    7.39    0.38
  -1   1  -6    7.15    0.39
  -2   1  -6   20.95    1.06
  -2   1  -6   20.55    1.06
  -3   1  -6    4.91    0.28
  -3   1  -6    5.07    0.30
  -4   1  -6    3.05    0.22
  -4   1  -6    3.06    0.20
  -5   1  -6    3.47    0.22
  -5   1  -6    3.30    0.24
  -6   1  -6    5.97    0.34
  -6   1  -6    5.95    0.37
  -7   1  -6    0.72    0.12
  -7   1  -6    0.46    0.08
  -8   1  -6    2.41    0.26
  -9   1  -6    1.63    0.25
 -10   1  -6    0.29    0.15
 -11   1  -6    0.84    0.19
 -12   1  -6    0.46    0.18
  12   0  -6   -0.03    0.23
 -12   0   6    0.42    0.16
  11   0  -6   -0.24    0.17
 -11   0   6    0.05    0.13
   9   0  -6   -0.06    0.13
  -9   0   6   -0.01    0.09
   8   0  -6    8.18    0.63
  -8   0   6    8.34    0.50
   7   0  -6   -0.02    0.10
  -7   0   6   -0.03    0.06
  -6   0   6    0.92    0.12
   5   0  -6   -0.01    0.03
   5   0  -6    0.03    0.07
  -5   0   6   -0.02    0.04
   4   0  -6    3.04    0.18
  -4   0   6    2.90    0.18
   3   0  -6   -0.05    0.03
   3   0  -6   -0.01    0.04
  -3   0   6    0.03    0.03
   2   0  -6    1.60    0.12
   2   0  -6    1.56    0.16
  -2   0   6    1.61    0.10
   1   0  -6    0.02    0.04
   1   0  -6    0.01    0.03
  -1   0   6    0.01    0.02
   0   0  -6   11.40    0.60
   0   0  -6   11.74    0.62
  -1   0  -6    0.02    0.04
  -1   0  -6    0.02    0.03
  -2   0  -6    1.69    0.12
  -2   0  -6    1.44    0.12
  -3   0  -6   -0.04    0.04
  -3   0  -6   -0.02    0.04
  -4   0  -6    2.85    0.20
  -4   0  -6    3.19    0.22
  -5   0  -6   -0.05    0.05
  -5   0  -6   -0.04    0.05
  -6   0  -6    0.74    0.09
  -6   0  -6    0.83    0.14
  -7   0  -6   -0.07    0.06
  -7   0  -6    0.02    0.08
  -8   0  -6    7.72    0.49
  -9   0  -6   -0.03    0.10
 -10   0  -6    0.37    0.15
 -11   0  -6    0.06    0.13
 -12   0  -6    0.28    0.15
  12  -1  -6   -0.10    0.25
 -12   1   6    0.54    0.19
  11  -1  -6    0.48    0.22
  10  -1  -6   -0.08    0.16
 -10   1   6    0.26    0.13
  -9   1   6    2.20    0.26
   8  -1  -6    3.52    0.48
  -8   1   6    3.03    0.27
  -7   1   6    0.75    0.11
   6  -1  -6    5.52    0.45
  -6   1   6    6.09    0.35
   5  -1  -6    3.50    0.33
   5  -1  -6    3.57    0.21
  -5   1   6    3.60    0.23
   4  -1  -6    2.99    0.30
   4  -1  -6    3.08    0.19
  -4   1   6    3.45    0.21
   3  -1  -6    5.26    0.29
   3  -1  -6    5.03    0.36
  -3   1   6    5.41    0.29
   2  -1  -6   21.93    1.16
   2  -1  -6   21.68    1.12
  -2   1   6   22.79    1.12
   1  -1  -6    7.92    0.42
   1  -1  -6    7.94    0.44
  -1   1   6    7.64    0.41
   0  -1  -6    0.01    0.02
   0  -1  -6    0.04    0.04
   0   1   6    0.00    0.03
  -1  -1  -6    7.71    0.41
  -1  -1  -6    7.28    0.39
  -1  -1  -6    7.85    0.41
  -2  -1  -6   20.96    1.10
  -2  -1  -6   21.69    1.09
  -3  -1  -6    4.88    0.30
  -3  -1  -6    5.14    0.30
  -4  -1  -6    3.21    0.23
  -4  -1  -6    3.55    0.23
  -5  -1  -6    3.63    0.26
  -5  -1  -6    3.89    0.25
  -6  -1  -6    6.36    0.36
  -6  -1  -6    6.08    0.38
  -7  -1  -6    0.62    0.09
  -7  -1  -6    0.70    0.12
  -8  -1  -6    2.34    0.25
  -9  -1  -6    1.63    0.25
 -10  -1  -6    0.24    0.13
 -11  -1  -6    0.96    0.19
 -12  -1  -6    0.33    0.16
  12  -2  -6    0.00    0.27
 -12   2   6    0.54    0.19
  11  -2  -6   -0.03    0.22
 -11   2   6    0.63    0.18
 -10   2   6    0.74    0.17
   9  -2  -6    0.94    0.21
  -9   2   6    1.53    0.24
   8  -2  -6    0.57    0.16
  -7   2   6    1.07    0.14
   6  -2  -6    2.67    0.35
  -6   2   6    2.03    0.19
   5  -2  -6   15.87    0.93
  -5   2   6   16.14    0.84
   4  -2  -6   19.43    1.09
   4  -2  -6   19.99    1.01
  -4   2   6   19.79    1.02
   3  -2  -6    2.17    0.24
   3  -2  -6    2.05    0.15
  -3   2   6    1.96    0.15
   2  -2  -6   37.58    1.91
   2  -2  -6   37.81    1.94
  -2   2   6   38.39    1.91
   1  -2  -6   19.53    1.01
   1  -2  -6   19.51    0.99
  -1   2   6   19.13    0.99
   0  -2  -6   28.57    1.43
   0  -2  -6   28.34    1.43
   0   2   6   27.77    1.43
  -1  -2  -6   19.25    0.97
  -1  -2  -6   18.48    0.97
  -2  -2  -6   35.27    1.82
  -2  -2  -6   36.21    1.81
  -3  -2  -6    1.74    0.16
  -3  -2  -6    1.84    0.16
  -4  -2  -6   19.24    0.96
  -4  -2  -6   17.52    0.97
  -5  -2  -6   13.96    0.82
  -5  -2  -6   15.47    0.81
   5   2   6   16.42    0.82
  -6  -2  -6    2.12    0.19
  -6  -2  -6    1.94    0.19
   6   2   6    1.60    0.25
  -7  -2  -6    0.98    0.14
  -7  -2  -6    1.20    0.16
  -8  -2  -6    0.98    0.16
  -9  -2  -6    1.43    0.20
 -10  -2  -6    0.46    0.16
 -11  -2  -6    0.50    0.17
 -12  -2  -6    0.34    0.17
  12  -3  -6   -0.35    0.26
 -12   3   6    0.21    0.18
  11  -3  -6   -0.17    0.23
 -11   3   6    0.04    0.15
  10  -3  -6   -0.32    0.20
 -10   3   6   -0.03    0.14
   9  -3  -6    0.55    0.21
   8  -3  -6    0.10    0.16
   7  -3  -6    0.61    0.17
  -7   3   6    0.93    0.14
   6  -3  -6   18.80    1.13
  -6   3   6   19.04    1.01
   5  -3  -6   19.49    1.09
  -5   3   6   18.01    0.98
   4  -3  -6    0.38    0.11
  -4   3   6    0.55    0.09
   3  -3  -6    8.23    0.55
  -3   3   6    9.19    0.48
   2  -3  -6   45.25    2.16
   2  -3  -6   39.81    2.11
  -2   3   6   40.36    2.11
   1  -3  -6   51.83    2.60
  -1   3   6   51.39    2.59
   0  -3  -6    0.10    0.06
   0   3   6    0.04    0.05
  -1  -3  -6   50.46    2.50
   1   3   6   48.48    2.49
  -2  -3  -6   37.30    1.92
  -2  -3  -6   37.92    1.91
  -3  -3  -6    9.10    0.49
  -3  -3  -6    8.23    0.49
  -4  -3  -6    0.39    0.09
  -4  -3  -6    0.36    0.08
  -5  -3  -6   16.88    0.94
  -5  -3  -6   15.67    0.95
   5   3   6   20.45    0.93
  -6  -3  -6   13.66    0.74
   6   3   6   12.48    0.71
  -7  -3  -6    0.66    0.13
  -8  -3  -6    0.05    0.10
  -9  -3  -6    1.28    0.19
 -10  -3  -6   -0.14    0.12
 -11  -3  -6   -0.08    0.14
 -12  -3  -6    0.11    0.16
 -11   4   6    0.19    0.17
 -10   4   6    1.31    0.23
   9  -4  -6    1.41    0.28
  -9   4   6    2.21    0.29
   8  -4  -6    0.39    0.20
  -8   4   6    0.77    0.16
   7  -4  -6    6.98    0.70
  -7   4   6    7.20    0.46
   6  -4  -6   18.86    1.23
  -6   4   6   21.75    1.09
   5  -4  -6    0.06    0.13
  -5   4   6    0.15    0.09
  -4   4   6    1.27    0.16
  -3   4   6    1.75    0.16
  -2   4   6   12.51    0.67
  -1   4   6    9.37    0.51
   0   4   6    6.56    0.38
   1   4   6    9.47    0.52
  -2  -4  -6   11.00    0.61
  -3  -4  -6    1.33    0.16
  -4  -4  -6    0.78    0.14
  -5  -4  -6    0.06    0.08
  -6  -4  -6   13.09    0.74
  -7  -4  -6    5.35    0.39
  -8  -4  -6    0.66    0.16
  -9  -4  -6    2.00    0.29
 -10  -4  -6    1.07    0.20
 -11  -4  -6    0.00    0.14
 -11   5   6    0.27    0.18
 -10   5   6    1.88    0.34
  -9   5   6    8.27    0.55
  -8   5   6    3.03    0.31
  -7   5   6    4.24    0.34
  -6   5   6    2.44    0.27
  -5   5   6   23.05    1.21
  -4   5   6    3.87    0.27
  -3   5   6    1.92    0.18
  -2   5   6    3.54    0.25
  -1   5   6    0.98    0.13
   0   5   6    0.10    0.07
   2   5   6    6.17    0.37
  -3  -5  -6    1.71    0.18
  -4  -5  -6    2.45    0.23
   4   5   6    2.81    0.21
  -5  -5  -6   14.20    0.80
  -6  -5  -6    1.77    0.25
  -7  -5  -6    2.45    0.30
  -8  -5  -6    1.76    0.27
  -9  -5  -6    5.36    0.44
 -10  -5  -6    0.79    0.18
 -11  -5  -6    0.25    0.16
 -11   6   6    0.70    0.21
 -10   6   6    2.03    0.33
  -9   6   6    1.59    0.28
  -8   6   6    2.22    0.28
  -7   6   6    0.92    0.16
  -6   6   6    2.14    0.26
  -5   6   6   22.22    1.18
  -4   6   6   17.00    0.92
  -3   6   6    4.40    0.31
  -2   6   6    8.54    0.50
  -1   6   6    7.98    0.46
   0   6   6    5.53    0.35
   1   6   6    7.65    0.45
   2   6   6    8.72    0.51
   3   6   6    3.39    0.27
  -4  -6  -6   10.73    0.62
  -5  -6  -6   13.00    0.74
  -6  -6  -6    1.43    0.24
  -7  -6  -6    0.56    0.15
  -8  -6  -6    1.03    0.18
  -9  -6  -6    0.66    0.18
 -10  -6  -6    1.01    0.20
 -11  -6  -6    0.46    0.17
 -10   7   6    0.33    0.18
  -9   7   6    0.19    0.16
  -8   7   6    1.29    0.21
  -7   7   6    1.52    0.25
  -6   7   6    1.81    0.25
  -5   7   6    0.24    0.13
  -4   7   6    2.93    0.28
  -3   7   6   12.57    0.71
  -2   7   6    9.05    0.53
  -1   7   6    5.47    0.36
   1   7   6    6.05    0.40
   2   7   6   11.27    0.65
   3   7   6   12.54    0.71
   4   7   6    2.28    0.26
  -5  -7  -6    0.24    0.12
  -6  -7  -6    1.17    0.17
  -7  -7  -6    0.70    0.16
  -8  -7  -6    0.52    0.16
  -9  -7  -6   -0.05    0.13
 -10  -7  -6    0.11    0.16
  -9   8   6    0.72    0.19
  -8   8   6    0.53    0.18
  -7   8   6    0.04    0.14
  -6   8   6    0.45    0.14
  -5   8   6    0.74    0.15
  -4   8   6    4.06    0.33
  -3   8   6    3.41    0.30
  -1   8   6   13.44    0.76
   0   8   6   10.93    0.64
   1   8   6   14.10    0.79
   3   8   6    3.11    0.28
   4   8   6    3.55    0.31
   5   8   6    0.74    0.16
  -6  -8  -6    0.36    0.14
  -7  -8  -6    0.03    0.12
  -8  -8  -6    0.21    0.14
  -9  -8  -6    0.41    0.17
  -9   9   6    0.19    0.17
  -8   9   6    0.24    0.17
  -7   9   6    0.24    0.15
  -6   9   6    1.52    0.26
  -5   9   6    0.06    0.12
  -4   9   6    0.92    0.17
  -3   9   6    0.03    0.12
  -2   9   6    0.25    0.13
  -1   9   6    1.08    0.17
   0   9   6    2.20    0.26
   1   9   6    1.33    0.24
   2   9   6    0.23    0.13
   3   9   6   -0.02    0.11
   4   9   6    0.87    0.17
   5   9   6   -0.01    0.12
   6   9   6    1.18    0.21
   7   9   6    0.15    0.16
  -8  -9  -6    0.04    0.14
  -9  -9  -6   -0.03    0.15
  -8  10   6    0.39    0.19
  -7  10   6    0.11    0.16
  -6  10   6    1.13    0.20
  -5  10   6    0.38    0.15
  -4  10   6    0.51    0.15
  -3  10   6    1.13    0.18
  -2  10   6    2.83    0.30
  -1  10   6    1.86    0.27
   0  10   6    0.59    0.16
   1  10   6    1.68    0.26
   3  10   6    0.58    0.16
   4  10   6    0.53    0.15
   5  10   6    0.46    0.16
   6  10   6    0.99    0.19
   7  10   6    0.02    0.16
   8  10   6    0.18    0.18
  -6  11   6    1.16    0.21
  -5  11   6    0.08    0.15
  -4  11   6    0.87    0.18
  -3  11   6    0.23    0.15
  -2  11   6    0.61    0.17
  -1  11   6    4.26    0.37
   0  11   6    0.13    0.14
   1  11   6    4.11    0.37
   2  11   6    0.57    0.17
   3  11   6    0.10    0.15
   4  11   6    0.67    0.19
   5  11   6    0.08    0.15
   6  11   6    1.10    0.21
  -4  12   6    0.49    0.18
  -3  12   6    0.49    0.18
  -2  12   6    0.60    0.18
  -1  12   6    1.06    0.20
   0  12   6    0.82    0.20
   1  12   6    1.05    0.20
   2  12   6    0.22    0.16
   3  12   6    0.36    0.17
   4  12   6    0.22    0.18
  -1  13   6   -0.06    0.16
   0  13   6   -0.14    0.15
   4  12  -7    0.81    0.17
   3  12  -7    0.20    0.14
   2  12  -7    0.09    0.13
   1  12  -7    0.05    0.12
   0  12  -7    0.01    0.12
  -1  12  -7   -0.04    0.11
  -2  12  -7    0.03    0.11
  -3  12  -7    0.14    0.12
  -4  12  -7    0.56    0.14
   6  11  -7    0.03    0.12
   5  11  -7   -0.08    0.12
   4  11  -7    0.04    0.12
   3  11  -7   -0.06    0.11
   2  11  -7    0.28    0.13
   1  11  -7   -0.07    0.11
   0  11  -7    0.25    0.12
  -1  11  -7   -0.11    0.10
  -2  11  -7    0.30    0.12
  -3  11  -7    0.02    0.10
  -4  11  -7   -0.01    0.09
  -5  11  -7   -0.08    0.09
  -6  11  -7   -0.07    0.10
   7  10  -7    0.22    0.15
   6  10  -7    0.05    0.11
   5  10  -7    1.15    0.17
   4  10  -7    0.08    0.11
   3  10  -7    0.47    0.13
   2  10  -7    0.19    0.11
   1  10  -7    0.26    0.12
   0  10  -7   -0.04    0.09
  -1  10  -7    0.24    0.11
  -2  10  -7    0.19    0.10
  -3  10  -7    0.46    0.12
  -4  10  -7    0.01    0.08
  -5  10  -7    0.79    0.13
  -6  10  -7    0.15    0.12
  -6  10  -7    0.06    0.09
  -7  10  -7    0.09    0.11
  -7  10  -7    0.27    0.14
   8   9  -7    0.16    0.15
   7   9  -7    0.49    0.16
   6   9  -7    0.92    0.14
   5   9  -7    0.98    0.14
   4   9  -7    0.00    0.09
   3   9  -7    0.00    0.09
   2   9  -7    0.89    0.14
   1   9  -7    0.00    0.09
   0   9  -7   10.32    0.61
  -1   9  -7   -0.03    0.09
  -2   9  -7    0.69    0.12
  -3   9  -7    0.04    0.08
  -3   9  -7   -0.05    0.08
  -4   9  -7   -0.02    0.08
  -4   9  -7    0.05    0.08
  -5   9  -7    1.09    0.18
  -5   9  -7    0.73    0.12
  -6   9  -7    0.76    0.12
  -6   9  -7    0.92    0.15
  -7   9  -7    0.49    0.11
  -7   9  -7    0.77    0.16
  -8   9  -7    0.31    0.15
   9   8  -7    0.02    0.16
   8   8  -7    0.02    0.14
   7   8  -7    0.22    0.14
   6   8  -7    0.23    0.15
   6   8  -7    0.54    0.11
   5   8  -7    1.26    0.19
   4   8  -7    5.89    0.39
   3   8  -7    4.61    0.33
   2   8  -7    2.59    0.25
   1   8  -7    0.11    0.09
  -1   8  -7    0.24    0.08
  -1   8  -7    0.03    0.08
  -2   8  -7    2.60    0.20
  -2   8  -7    2.62    0.23
  -3   8  -7    3.76    0.27
  -3   8  -7    3.61    0.25
  -4   8  -7    5.30    0.34
  -4   8  -7    5.19    0.34
  -5   8  -7    1.12    0.17
  -5   8  -7    1.17    0.18
  -6   8  -7    0.56    0.12
  -6   8  -7    0.56    0.10
  -7   8  -7    0.45    0.13
  -7   8  -7    0.36    0.10
  -8   8  -7    0.08    0.12
  -9   8  -7    0.11    0.14
  10   7  -7    0.45    0.25
   9   7  -7    0.03    0.15
   8   7  -7    0.02    0.14
   7   7  -7    0.15    0.13
   6   7  -7    0.26    0.14
   6   7  -7    0.54    0.10
   5   7  -7    0.63    0.11
   4   7  -7    2.21    0.22
   3   7  -7    1.21    0.18
   2   7  -7    1.22    0.18
   1   7  -7    8.60    0.50
   0   7  -7    0.63    0.10
   0   7  -7    0.71    0.10
  -1   7  -7    8.80    0.47
  -1   7  -7    8.80    0.50
  -2   7  -7    1.02    0.15
  -2   7  -7    0.98    0.12
  -3   7  -7    1.02    0.15
  -3   7  -7    0.64    0.10
  -4   7  -7    1.56    0.18
  -4   7  -7    1.62    0.17
  -5   7  -7    0.63    0.11
  -5   7  -7    0.57    0.10
  -6   7  -7    0.61    0.12
  -6   7  -7    0.58    0.10
  -7   7  -7    0.48    0.13
  -7   7  -7    0.37    0.09
  -8   7  -7    0.07    0.12
  -9   7  -7    0.20    0.15
 -10   7  -7    0.85    0.20
  10   6  -7    0.17    0.21
   9   6  -7    0.44    0.18
   8   6  -7    0.80    0.19
   7   6  -7    2.49    0.44
   6   6  -7    0.73    0.16
   5   6  -7   13.92    0.75
   4   6  -7    4.63    0.31
   3   6  -7    1.23    0.16
   2   6  -7    2.48    0.20
   1   6  -7    0.85    0.13
   0   6  -7   -0.02    0.04
   0   6  -7   -0.04    0.05
  -1   6  -7    0.91    0.09
  -1   6  -7    0.73    0.09
  -2   6  -7    2.58    0.17
  -2   6  -7    2.54    0.20
  -3   6  -7    1.06    0.13
  -3   6  -7    1.14    0.14
  -4   6  -7    4.13    0.28
  -4   6  -7    4.26    0.28
  -5   6  -7   13.64    0.73
  -5   6  -7   13.61    0.75
  -6   6  -7    1.67    0.21
  -6   6  -7    1.72    0.18
  -7   6  -7    2.49    0.26
  -7   6  -7    2.67    0.22
  -8   6  -7    1.18    0.19
  -9   6  -7    0.85    0.17
 -10   6  -7    0.10    0.14
  11   5  -7    0.38    0.23
  10   5  -7    0.75    0.24
   9   5  -7    4.73    0.68
   8   5  -7    5.99    0.62
   7   5  -7    2.56    0.49
   6   5  -7    6.34    0.37
   6   5  -7    5.76    0.57
   5   5  -7    6.22    0.56
   5   5  -7    5.96    0.36
   4   5  -7    1.67    0.16
   3   5  -7    4.02    0.26
   2   5  -7    4.95    0.30
   1   5  -7    6.43    0.37
   0   5  -7    0.29    0.06
  -1   5  -7    6.14    0.34
  -1   5  -7    6.41    0.36
  -2   5  -7    4.94    0.29
  -2   5  -7    4.86    0.28
  -3   5  -7    3.91    0.24
  -3   5  -7    3.96    0.25
  -4   5  -7    1.65    0.16
  -4   5  -7    1.67    0.15
  -5   5  -7    6.13    0.36
  -5   5  -7    5.63    0.37
  -6   5  -7    6.09    0.41
  -6   5  -7    6.52    0.38
  -7   5  -7    2.70    0.23
  -7   5  -7    2.74    0.28
  -8   5  -7    5.98    0.43
  -9   5  -7    3.17    0.33
 -10   5  -7    1.12    0.21
 -11   5  -7    0.56    0.20
  11   4  -7    0.02    0.21
  10   4  -7   -0.11    0.20
   9   4  -7    0.78    0.22
   8   4  -7    4.52    0.59
   7   4  -7   33.98    1.91
   6   4  -7    2.23    0.19
   6   4  -7    2.17    0.38
  -6  -4   7    2.54    0.21
   5   4  -7    2.11    0.17
   5   4  -7    2.16    0.32
  -5  -4   7    1.88    0.15
   4   4  -7    2.13    0.33
   4   4  -7    2.07    0.16
   3   4  -7    0.97    0.11
   2   4  -7    2.78    0.19
   1   4  -7    1.30    0.12
   0   4  -7   -0.02    0.04
  -1   4  -7    1.52    0.11
  -1   4  -7    1.34    0.13
  -2   4  -7    2.85    0.19
  -2   4  -7    2.90    0.18
  -3   4  -7    1.07    0.12
  -3   4  -7    0.91    0.11
  -4   4  -7    2.14    0.17
  -4   4  -7    2.01    0.17
  -5   4  -7    2.02    0.17
  -5   4  -7    2.02    0.19
  -6   4  -7    2.16    0.23
  -6   4  -7    2.44    0.20
  -7   4  -7   36.78    1.80
  -7   4  -7   33.86    1.83
  -8   4  -7    4.10    0.35
  -9   4  -7    0.98    0.18
 -10   4  -7    0.06    0.15
 -11   4  -7    0.30    0.17
  11   3  -7   -0.22    0.19
  10   3  -7   -0.18    0.17
   9   3  -7    0.00    0.16
   8   3  -7    0.83    0.20
   7   3  -7    1.78    0.42
  -7  -3   7    2.40    0.20
   6   3  -7   14.50    0.72
   6   3  -7   13.80    0.88
  -6  -3   7   13.05    0.73
   5   3  -7    1.50    0.14
   5   3  -7    1.74    0.28
  -5  -3   7    1.55    0.13
   4   3  -7    0.10    0.07
   4   3  -7    0.20    0.05
   3   3  -7    4.88    0.28
   2   3  -7    1.28    0.12
   1   3  -7    3.83    0.23
   0   3  -7   56.29    2.82
  -1   3  -7    3.84    0.23
  -2   3  -7    1.30    0.12
  -2   3  -7    1.36    0.11
  -3   3  -7    4.84    0.28
  -3   3  -7    4.86    0.29
  -4   3  -7    0.22    0.07
  -4   3  -7    0.25    0.06
  -5   3  -7    1.55    0.17
  -5   3  -7    1.63    0.15
  -6   3  -7   14.51    0.74
  -6   3  -7   13.24    0.76
  -7   3  -7    1.74    0.18
  -7   3  -7    1.66    0.23
  -8   3  -7    1.44    0.24
  -9   3  -7   -0.02    0.11
 -10   3  -7   -0.04    0.13
 -11   3  -7    0.03    0.15
 -12   3  -7    0.27    0.18
  12   2  -7   -0.24    0.21
  11   2  -7   -0.20    0.19
  10   2  -7   -0.06    0.17
   9   2  -7    0.73    0.20
  -8  -2   7    1.12    0.17
   7   2  -7    1.65    0.38
  -7  -2   7    2.18    0.19
   6   2  -7    0.39    0.07
   5   2  -7    1.30    0.13
  -5  -2   7    1.51    0.12
   4   2  -7    1.08    0.11
   4   2  -7    1.17    0.22
  -4  -2   7    1.15    0.09
   3   2  -7    7.18    0.38
   3   2  -7    6.95    0.46
   2   2  -7   19.47    1.00
   1   2  -7    8.12    0.44
   0   2  -7    0.00    0.04
  -1   2  -7    8.39    0.44
  -1   2  -7    8.21    0.45
  -2   2  -7   19.42    1.01
  -2   2  -7   20.13    1.01
  -3   2  -7    7.50    0.42
  -3   2  -7    7.49    0.41
  -4   2  -7    1.17    0.12
  -4   2  -7    1.10    0.13
  -5   2  -7    1.38    0.14
  -5   2  -7    1.24    0.15
  -6   2  -7    0.43    0.10
  -6   2  -7    0.31    0.08
  -7   2  -7    1.28    0.15
  -7   2  -7    1.10    0.19
  -8   2  -7    0.67    0.14
  -9   2  -7    1.24    0.19
 -10   2  -7    0.11    0.13
 -11   2  -7   -0.03    0.14
 -12   2  -7   -0.06    0.15
  12   1  -7   -0.24    0.18
  11   1  -7    0.34    0.21
  10   1  -7   -0.07    0.16
 -10  -1   7    0.18    0.11
   9   1  -7    0.86    0.20
   8   1  -7    0.89    0.18
   7   1  -7    1.64    0.37
  -7  -1   7    1.75    0.17
   6   1  -7    0.67    0.10
   5   1  -7    5.15    0.30
   5   1  -7    5.90    0.43
  -5  -1   7    5.31    0.31
   4   1  -7    0.62    0.07
   4   1  -7    0.44    0.09
  -4  -1   7    0.74    0.08
   3   1  -7   31.04    1.54
   3   1  -7   32.98    1.62
  -3  -1   7   27.56    1.53
   2   1  -7    8.59    0.45
   2   1  -7    8.11    0.50
   1   1  -7   14.36    0.74
   0   1  -7   60.74    3.04
  -1   1  -7   14.72    0.75
  -1   1  -7   14.44    0.75
  -2   1  -7    8.87    0.47
  -2   1  -7    8.71    0.47
  -3   1  -7   31.61    1.61
  -3   1  -7   32.21    1.63
  -4   1  -7    0.54    0.07
  -4   1  -7    0.62    0.11
  -5   1  -7    5.13    0.31
  -5   1  -7    5.45    0.34
  -6   1  -7    0.72    0.11
  -6   1  -7    0.66    0.09
  -7   1  -7    1.33    0.19
  -7   1  -7    1.26    0.15
  -8   1  -7    1.43    0.22
  -9   1  -7    1.20    0.18
 -10   1  -7    0.11    0.13
 -11   1  -7    0.63    0.17
 -12   1  -7    0.07    0.14
  12   0  -7   -0.15    0.22
 -12   0   7    0.66    0.18
  11   0  -7   -0.24    0.17
 -11   0   7    0.00    0.13
  10   0  -7    5.78    0.68
 -10   0   7    6.29    0.43
   9   0  -7   -0.13    0.13
  -9   0   7    0.05    0.10
   7   0  -7   -0.03    0.10
  -7   0   7    0.02    0.06
   6   0  -7    4.63    0.42
   6   0  -7    3.35    0.22
  -6   0   7    3.73    0.24
   5   0  -7   -0.06    0.03
   5   0  -7    0.00    0.07
  -5   0   7    0.03    0.04
   4   0  -7   24.29    1.37
   4   0  -7   27.17    1.30
  -4   0   7   25.44    1.30
   3   0  -7   -0.02    0.04
   3   0  -7    0.01    0.04
  -3   0   7    0.00    0.03
   2   0  -7   25.40    1.32
   2   0  -7   24.53    1.28
  -2   0   7   25.60    1.27
   1   0  -7    0.00    0.03
   1   0  -7    0.01    0.04
  -1   0   7    0.00    0.03
   0   0  -7   -0.05    0.04
  -1   0  -7    0.02    0.04
  -1   0  -7    0.02    0.03
  -2   0  -7   24.43    1.25
  -2   0  -7   24.50    1.25
  -3   0  -7   -0.05    0.05
  -3   0  -7   -0.03    0.05
  -4   0  -7   27.45    1.39
  -4   0  -7   27.20    1.41
  -5   0  -7    0.00    0.06
  -5   0  -7   -0.05    0.06
  -6   0  -7    3.90    0.26
  -6   0  -7    3.84    0.28
  -7   0  -7   -0.03    0.07
  -7   0  -7   -0.01    0.08
  -8   0  -7    0.65    0.14
  -9   0  -7   -0.05    0.10
 -10   0  -7    5.48    0.42
 -11   0  -7   -0.04    0.12
 -12   0  -7    0.41    0.17
  12  -1  -7   -0.27    0.24
 -12   1   7    0.32    0.16
  11  -1  -7    0.15    0.21
 -11   1   7    0.79    0.18
  10  -1  -7    0.02    0.16
 -10   1   7    0.16    0.12
   9  -1  -7    0.62    0.17
   8  -1  -7    0.71    0.16
   7  -1  -7    1.81    0.36
  -7   1   7    1.18    0.17
   6  -1  -7    0.86    0.10
  -6   1   7    0.69    0.12
   5  -1  -7    5.18    0.30
   5  -1  -7    5.65    0.44
  -5   1   7    5.37    0.32
   4  -1  -7    0.64    0.09
   4  -1  -7    0.40    0.09
   3  -1  -7   32.90    1.64
   3  -1  -7   30.00    1.69
  -3   1   7   34.61    1.64
   2  -1  -7    9.17    0.50
   2  -1  -7    9.31    0.54
  -2   1   7    9.67    0.49
   1  -1  -7   15.36    0.82
   1  -1  -7   15.55    0.80
  -1   1   7   15.28    0.79
   0  -1  -7   63.80    3.17
   0  -1  -7   61.96    3.17
   0   1   7   64.02    3.16
  -1  -1  -7   14.83    0.77
  -1  -1  -7   15.05    0.78
  -1  -1  -7   15.34    0.79
  -2  -1  -7    8.68    0.48
  -2  -1  -7    8.92    0.48
  -3  -1  -7   33.24    1.66
  -3  -1  -7   32.24    1.67
  -4  -1  -7    0.70    0.12
  -4  -1  -7    0.61    0.09
  -5  -1  -7    5.25    0.34
  -5  -1  -7    5.49    0.33
  -6  -1  -7    0.74    0.10
  -6  -1  -7    0.91    0.15
  -7  -1  -7    1.46    0.19
  -7  -1  -7    1.53    0.17
  -8  -1  -7    1.33    0.22
  -9  -1  -7    1.22    0.19
 -10  -1  -7    0.03    0.13
 -11  -1  -7    0.49    0.16
 -12  -1  -7    0.01    0.14
  12  -2  -7   -0.35    0.23
 -12   2   7    0.28    0.17
  11  -2  -7   -0.28    0.20
 -11   2   7   -0.06    0.13
  10  -2  -7    0.02    0.18
 -10   2   7    0.22    0.13
   9  -2  -7    0.63    0.19
   8  -2  -7    0.40    0.14
  -7   2   7    1.19    0.18
   6  -2  -7    0.33    0.12
  -6   2   7    0.54    0.10
   5  -2  -7    1.61    0.14
   5  -2  -7    1.75    0.31
  -5   2   7    1.70    0.16
   4  -2  -7    1.26    0.12
   4  -2  -7    1.43    0.27
  -4   2   7    1.21    0.13
   3  -2  -7    7.32    0.48
   3  -2  -7    7.75    0.42
  -3   2   7    8.06    0.42
   2  -2  -7   21.54    1.09
   2  -2  -7   20.58    1.13
  -2   2   7   21.77    1.09
   1  -2  -7    9.29    0.50
   1  -2  -7    9.23    0.52
  -1   2   7    8.97    0.49
   0  -2  -7    0.00    0.05
   0  -2  -7    0.01    0.03
   0   2   7   -0.02    0.04
  -1  -2  -7    9.27    0.49
  -1  -2  -7    8.66    0.49
  -2  -2  -7   21.10    1.10
  -2  -2  -7   21.39    1.10
  -3  -2  -7    7.45    0.44
  -3  -2  -7    7.75    0.43
  -4  -2  -7    1.26    0.15
  -4  -2  -7    1.13    0.15
  -5  -2  -7    1.60    0.18
  -5  -2  -7    1.68    0.18
  -6  -2  -7    0.60    0.11
  -6  -2  -7    0.45    0.10
  -7  -2  -7    1.72    0.18
  -7  -2  -7    1.29    0.19
  -8  -2  -7    0.73    0.14
  -9  -2  -7    1.02    0.18
 -10  -2  -7    0.13    0.14
 -11  -2  -7   -0.13    0.13
 -12  -2  -7    0.05    0.14
 -12   3   7    0.34    0.18
  11  -3  -7   -0.01    0.24
 -11   3   7    0.11    0.15
  10  -3  -7   -0.23    0.20
 -10   3   7   -0.05    0.13
   9  -3  -7    0.21    0.19
  -9   3   7    0.08    0.13
   8  -3  -7    0.89    0.21
  -7   3   7    2.06    0.23
   6  -3  -7   16.04    0.99
  -6   3   7   15.90    0.86
   5  -3  -7    2.21    0.36
  -5   3   7    1.78    0.18
   4  -3  -7    0.11    0.09
  -4   3   7    0.26    0.07
   3  -3  -7    5.55    0.32
   3  -3  -7    5.53    0.41
  -3   3   7    5.37    0.32
   2  -3  -7    1.27    0.14
   2  -3  -7    1.22    0.21
  -2   3   7    1.40    0.13
   1  -3  -7    4.63    0.31
   1  -3  -7    4.29    0.27
  -1   3   7    4.15    0.27
   0  -3  -7   63.86    3.15
   0   3   7   61.39    3.14
  -1  -3  -7    4.32    0.29
   1   3   7    4.58    0.28
  -2  -3  -7    1.32    0.16
  -2  -3  -7    1.34    0.14
  -3  -3  -7    4.95    0.32
  -3  -3  -7    5.23    0.32
  -4  -3  -7    0.12    0.08
  -4  -3  -7    0.18    0.08
  -5  -3  -7    1.67    0.19
  -5  -3  -7    1.85    0.19
  -6  -3  -7   13.83    0.80
  -6  -3  -7   14.57    0.78
  -7  -3  -7    2.50    0.26
  -8  -3  -7    1.59    0.25
  -9  -3  -7    0.00    0.12
 -10  -3  -7   -0.11    0.13
 -11  -3  -7    0.07    0.15
 -12  -3  -7    0.22    0.17
 -11   4   7    0.25    0.17
  10  -4  -7    0.00    0.23
 -10   4   7    0.04    0.15
   9  -4  -7    0.91    0.25
  -9   4   7    1.56    0.27
   8  -4  -7    5.19    0.67
  -8   4   7    5.93    0.42
   7  -4  -7   48.88    2.65
  -7   4   7   49.01    2.51
   6  -4  -7    3.18    0.51
  -6   4   7    3.05    0.27
   5  -4  -7    2.95    0.45
  -5   4   7    2.95    0.24
   4  -4  -7    2.41    0.37
  -4   4   7    2.53    0.21
  -3   4   7    1.20    0.15
  -2   4   7    3.42    0.23
  -1   4   7    1.60    0.15
   0  -4  -7   -0.07    0.06
   0   4   7    0.00    0.06
  -1  -4  -7    1.59    0.18
   1   4   7    1.70    0.16
  -2  -4  -7    3.37    0.25
  -2  -4  -7    3.16    0.24
  -3  -4  -7    1.15    0.15
  -3  -4  -7    1.19    0.17
  -4  -4  -7    2.06    0.20
  -5  -4  -7    1.93    0.21
  -6  -4  -7    2.71    0.27
  -7  -4  -7   32.81    1.73
  -8  -4  -7    4.11    0.37
  -9  -4  -7    1.14    0.21
 -10  -4  -7    0.12    0.15
 -11  -4  -7    0.15    0.16
 -11   5   7    0.80    0.21
 -10   5   7    1.93    0.32
  -9   5   7    4.65    0.39
  -8   5   7    9.20    0.58
  -7   5   7    4.36    0.35
  -6   5   7    8.85    0.54
  -5   5   7    9.09    0.54
  -4   5   7    2.76    0.24
  -3   5   7    5.34    0.34
  -2   5   7    6.02    0.37
  -1   5   7    7.82    0.45
   0   5   7    0.36    0.09
   1   5   7    7.56    0.45
   2   5   7    6.03    0.37
  -3  -5  -7    4.25    0.30
  -4  -5  -7    1.85    0.21
  -5  -5  -7    6.05    0.42
  -6  -5  -7    5.92    0.43
  -7  -5  -7    3.12    0.33
  -8  -5  -7    5.64    0.44
  -9  -5  -7    3.02    0.35
 -10  -5  -7    1.21    0.21
 -11  -5  -7    0.65    0.19
 -10   6   7    0.39    0.17
  -9   6   7    1.66    0.29
  -8   6   7    2.39    0.29
  -7   6   7    4.08    0.35
  -6   6   7    2.58    0.28
  -5   6   7   22.28    1.19
  -4   6   7    6.18    0.41
  -3   6   7    1.87    0.21
  -2   6   7    3.88    0.28
  -1   6   7    1.39    0.17
   0   6   7    0.11    0.09
   1   6   7    2.64    0.23
   2   6   7    5.12    0.35
   3   6   7    2.09    0.22
  -4  -6  -7    4.70    0.36
  -5  -6  -7   14.02    0.80
  -6  -6  -7    1.51    0.20
  -7  -6  -7    2.16    0.29
  -8  -6  -7    1.00    0.19
  -9  -6  -7    0.55    0.17
 -10  -6  -7    0.09    0.15
 -10   7   7    1.55    0.25
  -9   7   7    0.35    0.16
  -8   7   7   -0.01    0.14
  -7   7   7    0.67    0.16
  -6   7   7    0.76    0.15
  -5   7   7    0.66    0.15
  -4   7   7    1.58    0.24
  -3   7   7    1.74    0.23
  -1   7   7   10.94    0.62
   0   7   7    1.03    0.16
   1   7   7   11.54    0.66
   2   7   7    3.03    0.27
   4   7   7    1.50    0.24
  -5  -7  -7    0.63    0.15
  -6  -7  -7    0.57    0.15
  -7  -7  -7    0.30    0.13
  -8  -7  -7   -0.01    0.13
  -9  -7  -7    0.12    0.15
 -10  -7  -7    0.80    0.20
  -9   8   7    0.06    0.16
  -8   8   7    0.14    0.15
  -7   8   7    0.63    0.17
  -6   8   7    0.77    0.16
  -5   8   7    1.82    0.26
  -4   8   7    6.89    0.46
  -3   8   7    5.12    0.38
  -2   8   7    3.64    0.31
   2   8   7    3.15    0.30
   3   8   7    4.51    0.35
   4   8   7    5.89    0.42
   5   8   7    1.54    0.24
  -6  -8  -7    0.50    0.15
  -7  -8  -7    0.41    0.15
  -8  -8  -7    0.02    0.13
  -9  -8  -7   -0.09    0.14
  -8   9   7    0.46    0.18
  -7   9   7    0.95    0.19
  -6   9   7    1.52    0.28
  -5   9   7    1.08    0.18
  -4   9   7    0.15    0.13
  -3   9   7   -0.01    0.12
  -2   9   7    1.09    0.18
  -1   9   7    0.30    0.14
   0   9   7   11.30    0.67
   1   9   7    0.20    0.13
   2   9   7    1.31    0.20
   3   9   7    0.06    0.12
   4   9   7    0.08    0.13
   5   9   7    1.22    0.20
   6   9   7    1.23    0.21
   7   9   7    0.95    0.21
  -8  -9  -7    0.14    0.15
  -7  10   7    0.23    0.17
  -6  10   7    0.14    0.15
  -5  10   7    1.51    0.28
  -4  10   7    0.12    0.14
  -3  10   7    0.82    0.17
  -2  10   7    0.31    0.14
  -1  10   7    0.77    0.16
   0  10   7    0.20    0.14
   1  10   7    0.56    0.15
   2  10   7    0.36    0.15
   3  10   7    0.70    0.17
   4  10   7    0.16    0.13
   5  10   7    1.34    0.22
   6  10   7    0.30    0.17
   7  10   7    0.33    0.18
  -6  11   7    0.02    0.16
  -5  11   7    0.06    0.15
  -4  11   7    0.30    0.16
  -3  11   7    0.11    0.15
  -2  11   7    0.68    0.18
  -1  11   7    0.88    0.18
   0  11   7    0.31    0.15
   1  11   7    0.22    0.15
   2  11   7    0.31    0.16
   3  11   7   -0.10    0.15
   4  11   7    0.07    0.15
   5  11   7    0.04    0.15
   6  11   7    0.02    0.16
  -4  12   7    0.80    0.20
  -3  12   7    0.39    0.17
  -2  12   7    0.18    0.16
  -1  12   7    0.27    0.16
   0  12   7   -0.19    0.15
   1  12   7    0.02    0.15
   2  12   7    0.00    0.16
   4  12   7    0.72    0.21
   3  12  -8    1.10    0.19
   2  12  -8    0.11    0.13
   1  12  -8    0.22    0.13
   0  12  -8    0.06    0.12
  -1  12  -8    0.36    0.14
  -2  12  -8    0.02    0.11
  -3  12  -8    0.76    0.15
   5  11  -8    0.19    0.13
   4  11  -8    0.00    0.12
   3  11  -8    0.40    0.14
   2  11  -8   -0.03    0.11
   1  11  -8    0.59    0.15
   0  11  -8    0.00    0.11
  -1  11  -8    0.67    0.14
  -2  11  -8   -0.01    0.10
  -3  11  -8    0.30    0.11
  -4  11  -8   -0.02    0.10
  -5  11  -8    0.19    0.11
   7  10  -8    0.02    0.13
   6  10  -8    0.68    0.14
   5  10  -8   -0.01    0.10
   4  10  -8    0.25    0.12
   3  10  -8    0.16    0.11
   2  10  -8    1.10    0.16
   1  10  -8    0.65    0.14
   0  10  -8    1.76    0.24
  -1  10  -8    0.64    0.13
  -2  10  -8    1.35    0.21
  -3  10  -8    0.03    0.09
  -4  10  -8    0.25    0.10
  -5  10  -8   -0.06    0.09
  -6  10  -8    0.44    0.11
  -7  10  -8   -0.03    0.10
   8   9  -8    0.07    0.15
   7   9  -8    0.17    0.14
   6   9  -8    0.45    0.17
   6   9  -8    0.71    0.13
   5   9  -8    0.01    0.09
   4   9  -8    0.19    0.10
   3   9  -8   -0.08    0.09
   2   9  -8   -0.02    0.09
   1   9  -8    0.17    0.10
   0   9  -8    0.04    0.09
  -1   9  -8    0.19    0.09
  -2   9  -8   -0.05    0.08
  -3   9  -8   -0.05    0.08
  -4   9  -8    0.14    0.08
  -5   9  -8   -0.03    0.08
  -5   9  -8    0.15    0.13
  -6   9  -8    0.52    0.11
  -6   9  -8    0.83    0.15
  -7   9  -8    0.20    0.10
  -7   9  -8    0.36    0.14
  -8   9  -8    0.18    0.14
   9   8  -8   -0.04    0.16
   8   8  -8   -0.01    0.13
   7   8  -8    0.04    0.13
   6   8  -8    0.24    0.10
   6   8  -8    0.17    0.15
   5   8  -8    0.00    0.08
   4   8  -8    0.71    0.12
   3   8  -8    0.11    0.09
   2   8  -8    1.89    0.22
   1   8  -8    0.31    0.10
   0   8  -8    0.71    0.12
  -1   8  -8    0.26    0.09
  -2   8  -8    1.77    0.20
  -3   8  -8    0.02    0.07
  -3   8  -8    0.12    0.07
  -4   8  -8    0.58    0.11
  -4   8  -8    0.89    0.15
  -5   8  -8   -0.01    0.07
  -5   8  -8    0.04    0.08
  -6   8  -8    0.13    0.08
  -6   8  -8    0.24    0.11
  -7   8  -8    0.05    0.11
  -7   8  -8   -0.02    0.08
  -8   8  -8    0.07    0.13
  -9   8  -8    0.08    0.14
  10   7  -8    0.06    0.22
   9   7  -8   -0.01    0.16
   8   7  -8   -0.08    0.14
   7   7  -8    0.24    0.14
   6   7  -8    0.14    0.13
   6   7  -8    0.28    0.09
   5   7  -8    0.32    0.09
   4   7  -8    4.48    0.32
   3   7  -8   32.52    1.68
   2   7  -8    5.98    0.38
   1   7  -8    0.41    0.09
   0   7  -8   -0.08    0.06
  -1   7  -8    0.36    0.09
  -1   7  -8    0.62    0.10
  -2   7  -8    6.03    0.37
  -2   7  -8    5.64    0.34
  -3   7  -8   30.98    1.57
  -3   7  -8   29.88    1.56
  -4   7  -8    4.20    0.29
  -4   7  -8    3.98    0.28
  -5   7  -8    0.29    0.08
  -5   7  -8    0.31    0.10
  -6   7  -8    0.25    0.09
  -6   7  -8    0.31    0.11
  -7   7  -8    0.64    0.14
  -7   7  -8    0.41    0.10
  -8   7  -8    0.01    0.12
  -9   7  -8    0.15    0.14
 -10   7  -8    0.23    0.16
  10   6  -8    3.33    0.70
   9   6  -8    0.42    0.19
   8   6  -8    0.77    0.20
   7   6  -8    0.37    0.14
   6   6  -8    0.64    0.16
   5   6  -8    0.75    0.19
   4   6  -8    7.34    0.44
   3   6  -8   13.37    0.73
   2   6  -8    3.38    0.25
   1   6  -8    0.27    0.07
   0   6  -8    1.81    0.17
  -1   6  -8    0.26    0.07
  -2   6  -8    3.37    0.22
  -2   6  -8    3.38    0.24
  -3   6  -8   12.90    0.69
  -3   6  -8   12.87    0.70
  -4   6  -8    7.07    0.41
  -4   6  -8    6.84    0.41
  -5   6  -8    1.36    0.18
  -5   6  -8    1.23    0.17
  -6   6  -8    1.61    0.19
  -6   6  -8    1.56    0.20
  -7   6  -8    0.60    0.11
  -7   6  -8    0.62    0.14
  -8   6  -8    1.59    0.25
  -9   6  -8    0.91    0.17
 -10   6  -8    2.58    0.35
  11   5  -8    0.06    0.23
  10   5  -8    0.17    0.22
   9   5  -8    7.04    0.76
   8   5  -8    3.29    0.52
   7   5  -8    0.19    0.15
   6   5  -8    0.24    0.08
   6   5  -8    0.15    0.13
   5   5  -8    0.74    0.10
   5   5  -8    0.50    0.15
   4   5  -8    8.55    0.48
   3   5  -8    1.26    0.14
   2   5  -8    3.95    0.26
   1   5  -8    1.52    0.14
   0   5  -8   -0.01    0.05
  -1   5  -8    1.57    0.15
  -2   5  -8    4.01    0.24
  -2   5  -8    3.66    0.25
  -3   5  -8    1.10    0.14
  -3   5  -8    1.24    0.13
  -4   5  -8    8.13    0.46
  -4   5  -8    8.10    0.47
  -5   5  -8    0.82    0.13
  -5   5  -8    0.81    0.11
  -6   5  -8    0.34    0.11
  -6   5  -8    0.24    0.09
  -7   5  -8    0.32    0.09
  -7   5  -8    0.41    0.12
  -8   5  -8    3.28    0.32
  -9   5  -8    5.77    0.45
 -10   5  -8    0.07    0.15
 -11   5  -8    0.10    0.16
  11   4  -8   -0.11    0.22
  10   4  -8    0.22    0.21
   9   4  -8    2.49    0.55
   8   4  -8    0.34    0.17
   7   4  -8    9.32    0.76
   6   4  -8    5.36    0.55
   6   4  -8    5.62    0.34
   5   4  -8    0.61    0.13
   4   4  -8    0.35    0.11
   4   4  -8    0.43    0.07
   3   4  -8    1.34    0.13
   2   4  -8    2.71    0.19
   1   4  -8    7.36    0.41
   0   4  -8   11.29    0.60
  -1   4  -8    7.41    0.41
  -2   4  -8    2.77    0.19
  -2   4  -8    2.81    0.18
  -3   4  -8    1.36    0.13
  -3   4  -8    1.41    0.14
  -4   4  -8    0.38    0.07
  -4   4  -8    0.53    0.09
  -5   4  -8    1.20    0.15
  -5   4  -8    1.03    0.16
  -6   4  -8    5.28    0.37
  -6   4  -8    5.71    0.35
  -7   4  -8    7.75    0.51
  -7   4  -8    8.09    0.47
  -8   4  -8    0.48    0.14
  -9   4  -8    1.90    0.30
 -10   4  -8    0.53    0.17
 -11   4  -8    0.05    0.15
  11   3  -8   -0.06    0.20
  10   3  -8   -0.07    0.18
   9   3  -8    2.88    0.59
   8   3  -8    0.24    0.16
   7   3  -8    2.10    0.44
   6   3  -8    7.43    0.42
   6   3  -8    7.14    0.59
  -6  -3   8    7.67    0.43
   5   3  -8    2.43    0.18
   5   3  -8    2.61    0.33
  -5  -3   8    2.05    0.15
   4   3  -8    5.77    0.34
   4   3  -8    5.98    0.45
   3   3  -8    2.18    0.16
   2   3  -8    5.32    0.31
   1   3  -8   11.42    0.61
   0   3  -8    0.04    0.04
  -1   3  -8   11.48    0.61
  -2   3  -8    5.89    0.32
  -2   3  -8    5.54    0.33
  -3   3  -8    2.13    0.16
  -3   3  -8    2.08    0.16
  -4   3  -8    5.94    0.35
  -4   3  -8    5.82    0.34
  -5   3  -8    2.49    0.19
  -5   3  -8    2.26    0.20
  -6   3  -8    7.11    0.41
  -6   3  -8    6.76    0.43
  -7   3  -8    1.33    0.14
  -7   3  -8    1.34    0.22
  -8   3  -8    0.63    0.14
  -9   3  -8    2.42    0.30
 -10   3  -8    0.34    0.15
 -11   3  -8    0.57    0.18
  11   2  -8   -0.02    0.20
  10   2  -8   -0.09    0.18
   9   2  -8   -0.19    0.15
   8   2  -8    0.45    0.16
   7   2  -8    2.28    0.40
  -7  -2   8    2.71    0.21
   6   2  -8    7.05    0.41
   6   2  -8    7.57    0.58
  -6  -2   8    7.35    0.41
   5   2  -8    2.78    0.19
   5   2  -8    3.21    0.35
  -5  -2   8    2.73    0.18
   4   2  -8    2.44    0.29
   4   2  -8    2.29    0.17
   3   2  -8    4.04    0.25
   3   2  -8    4.17    0.34
   2   2  -8    2.48    0.17
   1   2  -8   25.85    1.32
   0   2  -8   63.46    3.18
  -1   2  -8   25.41    1.30
  -2   2  -8    2.47    0.18
  -2   2  -8    2.48    0.17
  -3   2  -8    4.00    0.25
  -3   2  -8    3.99    0.25
  -4   2  -8    2.35    0.18
  -4   2  -8    2.27    0.18
  -5   2  -8    2.49    0.21
  -5   2  -8    2.79    0.20
  -6   2  -8    6.87    0.43
  -6   2  -8    6.96    0.40
  -7   2  -8    2.28    0.20
  -7   2  -8    2.02    0.24
  -8   2  -8    0.79    0.15
  -9   2  -8    0.05    0.12
 -10   2  -8    0.09    0.13
 -11   2  -8    0.17    0.15
 -12   2  -8    0.16    0.15
  12   1  -8   -0.02    0.22
  11   1  -8   -0.20    0.18
  10   1  -8    0.28    0.19
   9   1  -8    0.55    0.19
   8   1  -8    2.14    0.45
  -8  -1   8    1.75    0.20
   7   1  -8    0.64    0.15
   6   1  -8    4.17    0.42
   6   1  -8    3.83    0.25
  -6  -1   8    4.31    0.26
   5   1  -8    0.45    0.10
   5   1  -8    0.71    0.11
  -5  -1   8    0.68    0.09
   4   1  -8    2.30    0.28
   4   1  -8    2.10    0.15
  -4  -1   8    1.94    0.13
   3   1  -8   13.69    0.81
   3   1  -8   14.50    0.74
   2   1  -8    3.26    0.26
   2   1  -8    3.38    0.21
   1   1  -8    1.87    0.14
   0   1  -8   -0.06    0.04
  -1   1  -8    1.93    0.13
  -1   1  -8    1.88    0.15
  -2   1  -8    2.99    0.19
  -2   1  -8    3.17    0.20
  -3   1  -8   14.20    0.75
  -3   1  -8   14.33    0.75
  -4   1  -8    1.98    0.17
  -4   1  -8    2.00    0.16
  -5   1  -8    0.68    0.11
  -5   1  -8    0.63    0.09
  -6   1  -8    4.35    0.30
  -6   1  -8    3.96    0.27
  -7   1  -8    0.80    0.11
  -7   1  -8    0.98    0.14
  -8   1  -8    1.10    0.17
  -9   1  -8    0.98    0.17
 -10   1  -8    0.90    0.18
 -11   1  -8    0.15    0.13
 -12   1  -8    0.46    0.16
  12   0  -8   -0.32    0.21
  11   0  -8   -0.16    0.17
 -11   0   8   -0.03    0.14
  10   0  -8    0.09    0.18
 -10   0   8    0.36    0.13
   9   0  -8   -0.07    0.13
  -9   0   8    0.05    0.09
   8   0  -8    4.05    0.49
  -8   0   8    4.68    0.32
   7   0  -8   -0.04    0.11
  -7   0   8    0.00    0.06
   6   0  -8    0.99    0.11
   6   0  -8    1.42    0.31
  -6   0   8    1.13    0.13
   5   0  -8   -0.01    0.04
   5   0  -8    0.01    0.07
  -5   0   8    0.00    0.04
   4   0  -8    3.21    0.31
   4   0  -8    2.93    0.20
  -4   0   8    2.94    0.19
   3   0  -8    0.00    0.05
   3   0  -8    0.00    0.05
  -3   0   8   -0.01    0.04
   2   0  -8    3.92    0.29
   2   0  -8    3.73    0.24
  -2   0   8    3.98    0.22
   1   0  -8   -0.01    0.03
   1   0  -8    0.01    0.04
  -1   0   8   -0.06    0.03
   0   0  -8   32.15    1.62
   0   0  -8   31.82    1.64
   0   0   8   31.80    1.61
  -1   0  -8   -0.01    0.05
  -1   0  -8   -0.01    0.03
  -2   0  -8    3.74    0.24
  -2   0  -8    3.78    0.23
  -3   0  -8    0.01    0.06
  -3   0  -8   -0.02    0.04
  -4   0  -8    2.98    0.22
  -4   0  -8    3.20    0.22
  -5   0  -8   -0.02    0.06
  -5   0  -8   -0.02    0.06
  -6   0  -8    1.09    0.15
  -6   0  -8    1.17    0.16
  -7   0  -8   -0.03    0.08
  -7   0  -8    0.00    0.07
  -8   0  -8    4.16    0.33
  -9   0  -8   -0.02    0.10
 -10   0  -8    0.32    0.14
 -11   0  -8    0.01    0.13
 -12   0  -8    0.12    0.14
  12  -1  -8   -0.18    0.23
 -12   1   8    0.62    0.21
  11  -1  -8   -0.24    0.20
 -11   1   8    0.20    0.14
 -10   1   8    1.04    0.17
   9  -1  -8    0.57    0.18
   8  -1  -8    2.17    0.43
  -8   1   8    1.23    0.19
   7  -1  -8    0.65    0.14
   6  -1  -8    3.82    0.39
   6  -1  -8    4.18    0.24
  -6   1   8    4.12    0.26
   5  -1  -8    0.73    0.10
  -5   1   8    0.77    0.11
   4  -1  -8    2.02    0.16
   4  -1  -8    2.21    0.27
  -4   1   8    2.26    0.16
   3  -1  -8   15.35    0.85
   3  -1  -8   14.46    0.78
  -3   1   8   15.55    0.78
   2  -1  -8    3.58    0.26
   2  -1  -8    3.30    0.22
  -2   1   8    3.58    0.21
   1  -1  -8    2.27    0.17
   1  -1  -8    2.15    0.18
  -1   1   8    2.09    0.14
   0  -1  -8    0.01    0.03
   0  -1  -8   -0.01    0.05
   0   1   8   -0.01    0.04
  -1  -1  -8    2.18    0.15
  -1  -1  -8    1.93    0.14
  -1  -1  -8    2.07    0.16
  -2  -1  -8    3.29    0.22
  -2  -1  -8    3.40    0.22
  -3  -1  -8   14.82    0.79
  -3  -1  -8   14.94    0.79
  -4  -1  -8    2.15    0.18
  -4  -1  -8    2.20    0.19
  -5  -1  -8    0.74    0.13
  -5  -1  -8    0.74    0.10
  -6  -1  -8    4.47    0.31
  -6  -1  -8    4.32    0.29
  -7  -1  -8    0.96    0.15
  -7  -1  -8    0.96    0.12
  -8  -1  -8    1.10    0.17
  -9  -1  -8    0.95    0.17
 -10  -1  -8    0.79    0.17
 -11  -1  -8    0.07    0.14
 -12  -1  -8    0.43    0.17
 -12   2   8    0.28    0.17
  11  -2  -8   -0.19    0.23
 -11   2   8    0.09    0.14
  10  -2  -8   -0.06    0.19
 -10   2   8    0.15    0.13
   9  -2  -8   -0.05    0.15
  -9   2   8   -0.03    0.10
   8  -2  -8    0.39    0.15
   7  -2  -8    3.13    0.44
  -7   2   8    2.17    0.22
   6  -2  -8    7.87    0.58
  -6   2   8    7.43    0.44
   5  -2  -8    2.77    0.20
   5  -2  -8    3.21    0.36
  -5   2   8    3.01    0.22
   4  -2  -8    2.47    0.18
   4  -2  -8    2.34    0.29
  -4   2   8    2.59    0.19
   3  -2  -8    3.82    0.32
   3  -2  -8    4.22    0.26
  -3   2   8    4.19    0.25
   2  -2  -8    2.87    0.25
   2  -2  -8    2.88    0.20
  -2   2   8    2.72    0.19
   1  -2  -8   29.04    1.47
   1  -2  -8   28.73    1.49
  -1   2   8   28.72    1.46
   0  -2  -8   67.80    3.46
   0  -2  -8   71.34    3.47
   0   2   8   67.91    3.46
  -1  -2  -8   28.03    1.47
  -1  -2  -8   29.28    1.47
  -2  -2  -8    2.67    0.20
  -2  -2  -8    2.70    0.21
  -3  -2  -8    4.14    0.28
  -3  -2  -8    4.33    0.28
  -4  -2  -8    2.31    0.20
  -4  -2  -8    2.40    0.21
  -5  -2  -8    3.00    0.24
  -5  -2  -8    2.96    0.24
  -6  -2  -8    7.59    0.45
  -6  -2  -8    7.28    0.46
  -7  -2  -8    2.43    0.23
  -7  -2  -8    2.51    0.25
  -8  -2  -8    0.89    0.16
  -9  -2  -8    0.06    0.12
 -10  -2  -8    0.05    0.12
 -11  -2  -8   -0.02    0.13
 -12  -2  -8    0.10    0.14
  11  -3  -8    0.05    0.25
 -11   3   8    0.60    0.18
  10  -3  -8    0.00    0.21
 -10   3   8    0.49    0.16
   9  -3  -8    2.89    0.58
  -9   3   8    2.93    0.31
   8  -3  -8    0.47    0.18
  -8   3   8    0.70    0.15
   7  -3  -8    2.45    0.47
  -7   3   8    2.04    0.24
   6  -3  -8    9.00    0.67
  -6   3   8    7.95    0.49
   5  -3  -8    2.41    0.37
  -5   3   8    2.59    0.21
   4  -3  -8    6.02    0.35
   4  -3  -8    5.98    0.46
  -4   3   8    6.30    0.36
   3  -3  -8    2.18    0.18
   3  -3  -8    2.56    0.29
  -3   3   8    2.27    0.18
   2  -3  -8    6.71    0.42
   2  -3  -8    5.93    0.36
  -2   3   8    6.20    0.36
   1  -3  -8   13.36    0.72
   1  -3  -8   12.57    0.69
  -1   3   8   12.90    0.69
   0  -3  -8    0.04    0.06
   0   3   8   -0.02    0.06
  -1  -3  -8   12.39    0.67
   1   3   8   12.24    0.66
  -2  -3  -8    5.68    0.35
  -2  -3  -8    6.01    0.36
  -3  -3  -8    2.28    0.20
  -3  -3  -8    2.43    0.21
  -4  -3  -8    5.58    0.37
  -4  -3  -8    5.98    0.37
  -5  -3  -8    2.25    0.22
  -5  -3  -8    2.46    0.23
  -6  -3  -8    7.53    0.46
  -6  -3  -8    7.30    0.47
  -7  -3  -8    2.51    0.28
  -7  -3  -8    2.57    0.25
  -8  -3  -8    0.66    0.16
  -9  -3  -8    2.59    0.31
 -10  -3  -8    0.34    0.15
 -11  -3  -8    0.57    0.18
 -11   4   8    0.08    0.16
  10  -4  -8    0.25    0.24
 -10   4   8    0.53    0.18
   9  -4  -8    1.22    0.27
   8  -4  -8    0.55    0.21
  -8   4   8    0.83    0.16
   7  -4  -8   11.97    0.89
  -7   4   8   10.39    0.65
   6  -4  -8    7.17    0.65
  -6   4   8    6.58    0.43
   5  -4  -8    0.72    0.16
   4  -4  -8    0.34    0.12
   3  -4  -8    2.00    0.33
  -3   4   8    1.54    0.17
   2  -4  -8    2.90    0.23
  -2   4   8    3.16    0.22
   1  -4  -8    8.33    0.48
  -1   4   8    8.16    0.46
   0  -4  -8   12.56    0.68
   0   4   8   12.42    0.67
  -1  -4  -8    7.72    0.46
   1   4   8    7.95    0.45
  -2  -4  -8    2.84    0.24
  -3  -4  -8    1.48    0.20
  -3  -4  -8    1.40    0.17
  -4  -4  -8    0.45    0.11
  -4  -4  -8    0.45    0.10
  -5  -4  -8    1.27    0.20
  -6  -4  -8    5.63    0.41
  -7  -4  -8    8.70    0.57
  -8  -4  -8    0.53    0.15
  -9  -4  -8    2.29    0.33
 -10  -4  -8    0.48    0.18
 -11  -4  -8    0.05    0.15
 -11   5   8    0.28    0.18
 -10   5   8    0.22    0.17
  -9   5   8    8.77    0.58
  -8   5   8    4.98    0.39
  -7   5   8    0.40    0.14
  -6   5   8    0.19    0.12
  -5   5   8    1.54    0.22
  -4   5   8   11.72    0.65
  -3   5   8    1.65    0.19
  -2   5   8    4.67    0.31
  -1   5   8    1.91    0.18
   0   5   8   -0.04    0.07
   1   5   8    1.98    0.20
   2   5   8    4.78    0.33
  -3  -5  -8    1.38    0.19
  -4  -5  -8    8.57    0.52
  -5  -5  -8    1.02    0.16
  -6  -5  -8    0.09    0.12
  -7  -5  -8    0.24    0.14
  -8  -5  -8    2.81    0.34
  -9  -5  -8    5.49    0.46
 -10  -5  -8    0.29    0.16
 -11  -5  -8   -0.03    0.14
 -10   6   8    3.80    0.40
  -9   6   8    1.96    0.30
  -8   6   8    2.53    0.30
  -7   6   8    0.94    0.16
  -6   6   8    2.18    0.27
  -5   6   8    1.84    0.24
  -4   6   8    9.08    0.54
  -3   6   8   16.34    0.89
  -2   6   8    4.45    0.31
  -1   6   8    0.35    0.10
   0   6   8    2.57    0.23
   1   6   8    0.37    0.10
   2   6   8    4.39    0.32
   3   6   8   14.48    0.81
  -4  -6  -8    7.20    0.48
  -5  -6  -8    1.00    0.16
  -6  -6  -8    1.32    0.19
  -7  -6  -8    0.63    0.16
  -8  -6  -8    1.00    0.19
  -9  -6  -8    0.64    0.18
 -10  -6  -8    2.34    0.35
 -10   7   8    0.35    0.19
  -9   7   8    0.19    0.15
  -8   7   8    0.06    0.14
  -7   7   8    0.83    0.17
  -6   7   8    0.25    0.13
  -5   7   8    0.33    0.13
  -4   7   8    5.12    0.38
  -3   7   8   37.71    1.95
  -2   7   8    7.97    0.49
  -1   7   8    1.18    0.20
   0   7   8   -0.12    0.11
   2   7   8    6.47    0.44
   3   7   8   34.30    1.79
   4   7   8    4.46    0.36
  -5  -7  -8    0.30    0.13
  -6  -7  -8    0.18    0.13
  -7  -7  -8    0.51    0.15
  -8  -7  -8   -0.08    0.13
  -9  -7  -8    0.12    0.15
 -10  -7  -8    0.14    0.16
  -9   8   8    0.03    0.16
  -8   8   8   -0.07    0.15
  -7   8   8    0.18    0.14
  -6   8   8    0.27    0.14
  -5   8   8    0.02    0.12
  -4   8   8    0.73    0.16
  -3   8   8    0.02    0.12
  -2   8   8    2.70    0.29
  -1   8   8    0.52    0.14
   0   8   8    1.00    0.17
   1   8   8    0.31    0.15
   2   8   8    2.12    0.26
   3   8   8    0.04    0.13
   4   8   8    0.94    0.18
   5   8   8    0.02    0.13
  -7  -8  -8    0.09    0.14
  -8  -8  -8   -0.05    0.13
  -9  -8  -8   -0.08    0.14
  -8   9   8    0.21    0.17
  -7   9   8    0.52    0.18
  -6   9   8    1.01    0.19
  -5   9   8   -0.02    0.13
  -4   9   8    0.07    0.13
  -3   9   8   -0.10    0.12
  -2   9   8   -0.04    0.12
  -1   9   8    0.47    0.14
   1   9   8    0.25    0.14
   2   9   8   -0.05    0.12
   3   9   8    0.05    0.12
   4   9   8    0.24    0.14
   5   9   8    0.00    0.13
   6   9   8    0.97    0.20
   7   9   8    0.39    0.18
  -7  10   8    0.10    0.17
  -6  10   8    0.86    0.19
  -5  10   8    0.11    0.15
  -4  10   8    0.34    0.15
  -3  10   8    0.16    0.14
  -2  10   8    1.51    0.26
  -1  10   8    1.10    0.19
   0  10   8    1.83    0.27
   1  10   8    0.92    0.17
   2  10   8    1.51    0.22
   3  10   8    0.14    0.14
   4  10   8    0.31    0.15
   5  10   8   -0.01    0.14
   6  10   8    1.03    0.21
   7  10   8    0.21    0.18
  -6  11   8    1.20    0.23
  -5  11   8    0.23    0.17
  -4  11   8    0.14    0.16
  -3  11   8    0.56    0.18
  -2  11   8    0.15    0.15
  -1  11   8    0.88    0.19
   0  11   8   -0.03    0.14
   1  11   8    0.74    0.18
   2  11   8    0.00    0.15
   3  11   8    0.37    0.17
   4  11   8   -0.06    0.15
   5  11   8    0.17    0.17
  -3  12   8    1.49    0.24
  -2  12   8   -0.03    0.16
  -1  12   8    0.32    0.17
   0  12   8    0.06    0.16
   1  12   8    0.28    0.17
   2  12   8    0.01    0.16
   3  12   8    1.09    0.23
   2  12  -9    1.98    0.29
   1  12  -9    0.31    0.14
   0  12  -9   -0.04    0.11
  -1  12  -9    0.30    0.13
  -2  12  -9    1.71    0.26
   5  11  -9    0.04    0.12
   4  11  -9    0.28    0.13
   3  11  -9   -0.06    0.11
   2  11  -9    0.30    0.13
   1  11  -9    0.02    0.11
   0  11  -9    0.05    0.11
  -1  11  -9    0.06    0.11
  -2  11  -9    0.17    0.11
  -3  11  -9   -0.09    0.09
  -4  11  -9    0.22    0.11
  -5  11  -9    0.03    0.10
   7  10  -9    0.24    0.15
   6  10  -9   -0.03    0.11
   6  10  -9    0.11    0.14
   5  10  -9    0.08    0.12
   4  10  -9    0.05    0.11
   3  10  -9    0.32    0.12
   2  10  -9    0.29    0.12
   1  10  -9    0.01    0.10
   0  10  -9   -0.06    0.09
  -1  10  -9   -0.05    0.09
  -2  10  -9    0.23    0.11
  -3  10  -9    0.24    0.10
  -4  10  -9    0.08    0.09
  -5  10  -9    0.07    0.09
  -6  10  -9    0.05    0.10
  -7  10  -9    0.25    0.12
   8   9  -9    0.80    0.21
   7   9  -9    0.05    0.13
   6   9  -9    0.66    0.19
   6   9  -9    0.78    0.14
   5   9  -9    0.41    0.12
   4   9  -9    0.40    0.11
   3   9  -9    0.35    0.11
   2   9  -9    0.11    0.10
   1   9  -9    1.36    0.21
   0   9  -9    0.31    0.11
  -1   9  -9    1.03    0.14
  -2   9  -9    0.09    0.09
  -3   9  -9    0.09    0.09
  -4   9  -9    0.31    0.10
  -5   9  -9    0.26    0.10
  -6   9  -9    0.78    0.13
  -7   9  -9    0.01    0.09
   9   8  -9    0.11    0.18
   8   8  -9    0.12    0.15
   7   8  -9    0.01    0.12
   6   8  -9    0.47    0.17
   6   8  -9    0.62    0.12
   5   8  -9    0.25    0.10
   4   8  -9    0.59    0.12
   3   8  -9    0.56    0.11
   2   8  -9    7.97    0.49
   1   8  -9    4.39    0.32
   0   8  -9   -0.06    0.08
  -1   8  -9    4.12    0.30
  -2   8  -9    7.61    0.46
  -3   8  -9    0.49    0.10
  -4   8  -9    0.48    0.10
  -5   8  -9    0.25    0.09
  -5   8  -9    0.40    0.12
  -6   8  -9    0.91    0.15
  -6   8  -9    0.70    0.12
  -7   8  -9   -0.04    0.09
  -7   8  -9    0.04    0.12
  -8   8  -9    0.19    0.14
  -9   8  -9    0.42    0.17
   9   7  -9    0.00    0.17
   8   7  -9    0.07    0.16
   7   7  -9    0.06    0.12
   6   7  -9    0.21    0.14
   6   7  -9    0.30    0.10
   5   7  -9    1.23    0.19
   4   7  -9   -0.01    0.08
   3   7  -9    2.49    0.24
   2   7  -9    2.79    0.24
   1   7  -9    6.32    0.39
   0   7  -9    4.36    0.30
  -1   7  -9    6.41    0.40
  -2   7  -9    2.67    0.23
  -3   7  -9    2.49    0.21
  -3   7  -9    2.44    0.22
  -4   7  -9    0.07    0.08
  -4   7  -9    0.05    0.08
  -5   7  -9    1.32    0.18
  -5   7  -9    1.30    0.17
  -6   7  -9    0.36    0.10
  -6   7  -9    0.43    0.12
  -7   7  -9    0.11    0.09
  -7   7  -9    0.17    0.11
  -8   7  -9    0.11    0.12
  -9   7  -9    0.05    0.13
  10   6  -9    0.18    0.23
   9   6  -9    0.75    0.22
   8   6  -9    0.30    0.17
   7   6  -9    0.01    0.12
   6   6  -9    0.91    0.19
   5   6  -9    7.54    0.70
   5   6  -9    7.96    0.47
   4   6  -9    5.60    0.36
   3   6  -9    1.97    0.21
   2   6  -9    0.35    0.09
   1   6  -9    1.40    0.16
   0   6  -9   -0.01    0.06
  -1   6  -9    1.53    0.16
  -2   6  -9    0.36    0.08
  -2   6  -9    0.45    0.08
  -3   6  -9    1.96    0.19
  -3   6  -9    1.89    0.18
  -4   6  -9    5.25    0.35
  -4   6  -9    5.44    0.35
  -5   6  -9    7.42    0.45
  -5   6  -9    7.57    0.46
  -6   6  -9    1.90    0.19
  -6   6  -9    1.77    0.22
  -7   6  -9    0.04    0.10
  -7   6  -9    0.08    0.08
  -8   6  -9    0.56    0.14
  -9   6  -9    1.16    0.20
 -10   6  -9    0.13    0.15
  10   5  -9    0.24    0.23
   9   5  -9    6.29    0.74
   8   5  -9    3.69    0.59
   7   5  -9    0.92    0.20
   6   5  -9    2.82    0.22
   6   5  -9    2.17    0.43
   5   5  -9   13.24    0.91
   5   5  -9   13.35    0.73
   4   5  -9    5.95    0.37
   3   5  -9    0.50    0.09
   2   5  -9    1.34    0.15
   1   5  -9    1.30    0.14
   0   5  -9    0.26    0.06
  -1   5  -9    1.20    0.14
  -2   5  -9    1.53    0.13
  -2   5  -9    1.27    0.14
  -3   5  -9    0.44    0.08
  -3   5  -9    0.58    0.09
  -4   5  -9    6.07    0.37
  -4   5  -9    5.91    0.37
  -5   5  -9   12.80    0.69
  -5   5  -9   12.54    0.70
  -6   5  -9    2.68    0.25
  -6   5  -9    3.01    0.24
  -7   5  -9    1.70    0.21
  -7   5  -9    1.81    0.24
  -8   5  -9    2.69    0.30
  -9   5  -9    5.24    0.43
 -10   5  -9    0.31    0.15
  11   4  -9    0.08    0.25
  10   4  -9    0.08    0.21
   9   4  -9    0.19    0.18
   8   4  -9    4.72    0.65
   7   4  -9   10.24    0.79
   6   4  -9    0.48    0.09
   6   4  -9    0.37    0.15
   5   4  -9    6.91    0.58
   5   4  -9    7.10    0.41
   4   4  -9    0.72    0.15
   4   4  -9    1.04    0.14
   3   4  -9    2.93    0.21
   2   4  -9    4.24    0.27
   1   4  -9    3.33    0.22
   0   4  -9   -0.01    0.05
  -1   4  -9    3.42    0.23
  -2   4  -9    4.67    0.26
  -2   4  -9    4.05    0.27
  -3   4  -9    2.94    0.20
  -3   4  -9    2.68    0.20
  -4   4  -9    0.93    0.14
  -4   4  -9    1.02    0.13
  -5   4  -9    6.71    0.40
  -5   4  -9    6.43    0.41
  -6   4  -9    0.68    0.13
  -6   4  -9    0.68    0.11
  -7   4  -9    9.87    0.61
  -7   4  -9   10.48    0.58
  -8   4  -9    3.66    0.33
  -9   4  -9    0.04    0.12
 -10   4  -9    0.03    0.14
 -11   4  -9    0.76    0.20
  11   3  -9   -0.29    0.20
  10   3  -9   -0.02    0.20
   9   3  -9    0.23    0.19
   8   3  -9    1.05    0.21
   7   3  -9    2.12    0.45
   6   3  -9    3.89    0.47
   6   3  -9    3.57    0.26
   5   3  -9    6.38    0.37
   5   3  -9    6.37    0.53
   4   3  -9    0.27    0.07
   4   3  -9    0.30    0.09
   3   3  -9    0.72    0.13
   3   3  -9    1.11    0.12
   2   3  -9    0.03    0.05
   1   3  -9    5.79    0.34
   0   3  -9   12.45    0.66
  -1   3  -9    5.56    0.32
  -2   3  -9    0.08    0.05
  -2   3  -9    0.08    0.04
  -3   3  -9    1.07    0.12
  -3   3  -9    1.13    0.13
  -4   3  -9    0.30    0.07
  -4   3  -9    0.26    0.07
  -5   3  -9    5.92    0.38
  -5   3  -9    6.26    0.37
  -6   3  -9    3.63    0.28
  -6   3  -9    3.35    0.25
  -7   3  -9    1.53    0.19
  -7   3  -9    1.47    0.23
  -8   3  -9    1.48    0.25
  -9   3  -9    0.30    0.14
 -10   3  -9    0.19    0.14
 -11   3  -9    0.02    0.14
  11   2  -9   -0.24    0.20
  10   2  -9   -0.16    0.18
   9   2  -9    0.10    0.18
   8   2  -9    0.04    0.15
   7   2  -9    0.84    0.18
   6   2  -9    0.77    0.16
   6   2  -9    0.96    0.14
   5   2  -9    4.18    0.27
   5   2  -9    4.08    0.41
   4   2  -9    1.12    0.13
   4   2  -9    1.21    0.26
   3   2  -9    8.64    0.47
   3   2  -9    8.48    0.56
   2   2  -9    9.88    0.54
   2   2  -9   10.16    0.62
   1   2  -9   18.61    0.96
   0   2  -9    0.02    0.05
  -1   2  -9   18.69    0.96
  -1   2  -9   18.49    0.95
  -2   2  -9    9.37    0.52
  -2   2  -9    9.61    0.51
  -3   2  -9    8.28    0.46
  -3   2  -9    8.37    0.46
  -4   2  -9    1.21    0.14
  -4   2  -9    1.08    0.14
  -5   2  -9    4.03    0.28
  -5   2  -9    4.05    0.27
  -6   2  -9    1.03    0.16
  -6   2  -9    1.12    0.15
  -7   2  -9    1.02    0.12
  -7   2  -9    0.98    0.15
  -8   2  -9    0.16    0.11
  -9   2  -9    0.16    0.13
 -10   2  -9    0.07    0.12
 -11   2  -9    0.01    0.12
  11   1  -9   -0.18    0.19
  10   1  -9    0.00    0.18
   9   1  -9    0.39    0.19
   8   1  -9    4.25    0.54
  -8  -1   9    4.64    0.32
   7   1  -9    2.18    0.43
  -7  -1   9    1.93    0.19
   6   1  -9   -0.02    0.06
   6   1  -9    0.08    0.10
  -6  -1   9    0.13    0.06
   5   1  -9    2.49    0.18
   5   1  -9    2.43    0.32
  -5  -1   9    2.29    0.17
   4   1  -9    9.55    0.61
   4   1  -9    9.86    0.51
  -4  -1   9    8.70    0.49
   3   1  -9    3.59    0.32
   3   1  -9    3.72    0.24
   2   1  -9    7.73    0.49
   2   1  -9    7.83    0.43
   1   1  -9    0.51    0.07
   1   1  -9    0.38    0.07
   0   1  -9   10.84    0.58
  -1   1  -9    0.55    0.08
  -1   1  -9    0.56    0.08
  -2   1  -9    8.02    0.44
  -2   1  -9    7.97    0.44
  -3   1  -9    3.61    0.23
  -3   1  -9    3.51    0.23
  -4   1  -9    9.53    0.54
  -4   1  -9    9.84    0.53
  -5   1  -9    2.45    0.20
  -5   1  -9    2.37    0.20
  -6   1  -9   -0.01    0.08
  -6   1  -9   -0.06    0.07
  -7   1  -9    1.71    0.21
  -7   1  -9    1.66    0.19
  -8   1  -9    3.93    0.32
  -9   1  -9    0.67    0.14
 -10   1  -9    0.23    0.13
 -11   1  -9    0.12    0.13
  10   0  -9    0.53    0.20
   9   0  -9   -0.11    0.13
  -9   0   9   -0.01    0.08
   8   0  -9    0.42    0.14
   7   0  -9   -0.02    0.12
  -7   0   9   -0.03    0.06
   6   0  -9    1.51    0.14
   6   0  -9    1.91    0.36
  -6   0   9    1.64    0.15
   5   0  -9    0.01    0.08
   5   0  -9   -0.01    0.05
  -5   0   9   -0.03    0.04
   4   0  -9   13.77    0.71
   4   0  -9   12.95    0.79
  -4   0   9   13.86    0.70
   3   0  -9   -0.04    0.05
   3   0  -9    0.00    0.05
  -3   0   9   -0.01    0.04
   2   0  -9   32.31    1.71
   2   0  -9   32.24    1.66
  -2   0   9   33.45    1.64
   1   0  -9    0.01    0.04
   1   0  -9   -0.02    0.05
  -1   0   9   -0.01    0.03
   0   0  -9    0.00    0.03
   0   0  -9   -0.01    0.05
   0   0   9    0.00    0.04
  -1   0  -9   -0.02    0.05
  -1   0  -9   -0.03    0.04
  -2   0  -9   30.70    1.58
  -2   0  -9   31.42    1.58
  -3   0  -9   -0.03    0.05
  -3   0  -9   -0.01    0.06
  -4   0  -9   13.64    0.75
  -4   0  -9   14.03    0.74
  -5   0  -9   -0.03    0.07
  -5   0  -9   -0.05    0.06
  -6   0  -9    1.55    0.18
  -6   0  -9    1.52    0.17
  -7   0  -9   -0.07    0.08
  -7   0  -9   -0.03    0.08
  -8   0  -9    0.93    0.16
  -9   0  -9   -0.08    0.10
 -10   0  -9    0.97    0.18
 -11   0  -9   -0.03    0.13
  11  -1  -9   -0.12    0.20
 -11   1   9    0.35    0.20
  10  -1  -9   -0.02    0.17
 -10   1   9    0.30    0.13
   9  -1  -9    0.43    0.18
   8  -1  -9    4.46    0.54
  -8   1   9    4.09    0.30
   7  -1  -9    1.60    0.36
  -7   1   9    1.95    0.19
   6  -1  -9    0.06    0.05
   6  -1  -9    0.04    0.08
  -6   1   9    0.04    0.06
   5  -1  -9    2.42    0.18
   5  -1  -9    2.55    0.33
  -5   1   9    2.45    0.18
   4  -1  -9   10.11    0.63
   4  -1  -9    9.65    0.54
  -4   1   9   10.07    0.53
   3  -1  -9    3.83    0.25
   3  -1  -9    3.82    0.31
  -3   1   9    3.86    0.23
   2  -1  -9    8.26    0.46
   2  -1  -9    8.15    0.50
  -2   1   9    8.47    0.44
   1  -1  -9    0.57    0.08
   1  -1  -9    0.64    0.13
  -1   1   9    0.53    0.09
   0  -1  -9   10.73    0.60
   0  -1  -9   11.30    0.60
   0   1   9   11.35    0.59
  -1  -1  -9    0.45    0.08
  -1  -1  -9    0.57    0.09
  -1  -1  -9    0.61    0.09
  -2  -1  -9    8.12    0.46
  -2  -1  -9    8.16    0.46
  -3  -1  -9    3.72    0.25
  -3  -1  -9    3.59    0.25
  -4  -1  -9    9.75    0.55
  -4  -1  -9    9.87    0.56
  -5  -1  -9    2.60    0.22
  -5  -1  -9    2.39    0.22
  -6  -1  -9    0.01    0.08
  -6  -1  -9    0.09    0.08
  -7  -1  -9    2.10    0.23
  -7  -1  -9    1.77    0.20
  -8  -1  -9    3.55    0.32
  -9  -1  -9    0.73    0.16
 -10  -1  -9    0.13    0.13
 -11  -1  -9    0.18    0.14
 -11   2   9    0.02    0.13
  10  -2  -9   -0.05    0.20
 -10   2   9    0.11    0.12
   9  -2  -9    0.11    0.16
  -9   2   9    0.27    0.12
   8  -2  -9    0.10    0.13
  -8   2   9    0.19    0.10
   7  -2  -9    0.77    0.16
  -7   2   9    0.97    0.17
   6  -2  -9    2.05    0.39
   6  -2  -9    1.27    0.15
  -6   2   9    1.16    0.17
   5  -2  -9    4.12    0.27
   5  -2  -9    4.37    0.41
  -5   2   9    4.49    0.28
   4  -2  -9    1.13    0.14
   4  -2  -9    1.30    0.25
  -4   2   9    1.23    0.13
   3  -2  -9    8.60    0.55
   3  -2  -9    8.83    0.48
  -3   2   9    8.72    0.47
   2  -2  -9   10.84    0.61
   2  -2  -9   10.26    0.57
  -2   2   9   10.15    0.55
   1  -2  -9   20.11    1.05
   1  -2  -9   20.62    1.07
  -1   2   9   20.19    1.04
   0  -2  -9    0.06    0.06
   0  -2  -9    0.02    0.04
   0   2   9    0.04    0.05
  -1  -2  -9   20.21    1.06
  -2  -2  -9   10.19    0.58
  -2  -2  -9   10.45    0.57
  -3  -2  -9    8.37    0.49
  -3  -2  -9    8.78    0.49
  -4  -2  -9    1.11    0.16
  -4  -2  -9    1.13    0.17
  -5  -2  -9    4.46    0.32
  -5  -2  -9    4.02    0.30
  -6  -2  -9    1.46    0.20
  -6  -2  -9    1.39    0.19
  -7  -2  -9    1.56    0.20
  -7  -2  -9    1.33    0.22
  -8  -2  -9    0.18    0.12
  -9  -2  -9    0.16    0.13
 -10  -2  -9    0.18    0.14
 -11  -2  -9   -0.01    0.13
  11  -3  -9   -0.22    0.22
 -11   3   9    0.00    0.13
  10  -3  -9   -0.06    0.22
 -10   3   9    0.20    0.14
   9  -3  -9    0.17    0.19
  -9   3   9    0.49    0.15
   8  -3  -9    2.53    0.51
  -8   3   9    1.66    0.24
   7  -3  -9    2.32    0.45
  -7   3   9    2.34    0.24
   6  -3  -9    4.73    0.49
  -6   3   9    4.26    0.31
   5  -3  -9    5.96    0.51
  -5   3   9    6.67    0.39
   4  -3  -9    0.13    0.09
   4  -3  -9    0.15    0.07
  -4   3   9    0.27    0.08
   3  -3  -9    1.23    0.25
   3  -3  -9    1.02    0.15
  -3   3   9    1.01    0.13
   2  -3  -9    0.02    0.07
   2  -3  -9    0.06    0.07
  -2   3   9   -0.02    0.06
   1  -3  -9    6.49    0.41
   1  -3  -9    6.23    0.38
  -1   3   9    6.20    0.37
   0  -3  -9   13.48    0.71
   0   3   9   12.86    0.70
  -1  -3  -9    6.40    0.39
   1   3   9    6.22    0.38
  -2  -3  -9    0.03    0.08
  -2  -3  -9    0.05    0.06
  -3  -3  -9    1.06    0.16
  -3  -3  -9    0.93    0.13
  -4  -3  -9    0.31    0.09
  -4  -3  -9    0.18    0.09
  -5  -3  -9    6.06    0.41
  -5  -3  -9    6.30    0.40
  -6  -3  -9    3.94    0.31
  -6  -3  -9    3.98    0.32
  -7  -3  -9    2.63    0.26
  -7  -3  -9    2.55    0.29
  -8  -3  -9    2.28    0.30
  -9  -3  -9    0.25    0.14
 -10  -3  -9    0.16    0.15
 -11  -3  -9    0.10    0.15
  11  -4  -9    0.19    0.28
 -11   4   9    0.87    0.20
  10  -4  -9   -0.13    0.22
 -10   4   9    0.21    0.16
   9  -4  -9    0.06    0.21
  -9   4   9    0.34    0.15
   8  -4  -9    4.08    0.62
  -8   4   9    4.44    0.35
   7  -4  -9   13.38    0.94
  -7   4   9   11.81    0.71
   6  -4  -9    0.50    0.17
  -6   4   9    0.82    0.14
   5  -4  -9    7.58    0.62
  -5   4   9    7.38    0.45
   4  -4  -9    0.78    0.15
   3  -4  -9    3.69    0.38
  -3   4   9    3.32    0.25
   2  -4  -9    4.71    0.31
  -2   4   9    4.73    0.30
   1  -4  -9    3.53    0.27
  -1   4   9    3.72    0.25
   0  -4  -9    0.02    0.08
   0   4   9    0.03    0.07
  -1  -4  -9    3.38    0.27
   1   4   9    3.88    0.26
  -2  -4  -9    4.50    0.32
   2   4   9    4.55    0.30
  -3  -4  -9    2.98    0.26
  -3  -4  -9    3.02    0.24
  -4  -4  -9    1.07    0.15
  -4  -4  -9    1.17    0.19
  -5  -4  -9    7.06    0.45
  -5  -4  -9    6.77    0.45
  -6  -4  -9    0.66    0.15
  -7  -4  -9   10.26    0.65
  -8  -4  -9    4.00    0.38
  -9  -4  -9    0.26    0.14
 -10  -4  -9    0.15    0.15
 -11  -4  -9    0.58    0.18
 -10   5   9    0.32    0.17
  -9   5   9    6.66    0.47
  -8   5   9    3.19    0.31
  -7   5   9    2.51    0.28
  -6   5   9    3.07    0.29
  -5   5   9   14.63    0.81
  -4   5   9    7.15    0.44
  -3   5   9    0.72    0.12
  -2   5   9    1.60    0.19
  -1   5   9    1.50    0.18
   0   5   9    0.27    0.09
   1   5   9    1.38    0.18
   2   5   9    1.81    0.21
  -3  -5  -9    0.55    0.12
  -4  -5  -9    6.36    0.43
  -5  -5  -9   12.91    0.76
  -6  -5  -9    2.40    0.30
  -7  -5  -9    1.39    0.21
  -8  -5  -9    2.65    0.34
  -9  -5  -9    5.26    0.45
 -10  -5  -9    0.26    0.17
 -10   6   9    0.36    0.18
  -9   6   9    2.18    0.31
  -8   6   9    0.62    0.16
  -7   6   9    0.02    0.12
  -6   6   9    2.27    0.26
  -5   6   9    9.27    0.56
  -4   6   9    6.47    0.43
  -3   6   9    2.85    0.26
  -2   6   9    0.71    0.13
  -1   6   9    1.90    0.21
   0   6   9   -0.07    0.09
   1   6   9    1.79    0.21
   2   6   9    0.55    0.14
   3   6   9    2.74    0.27
  -4  -6  -9    5.47    0.41
  -5  -6  -9    7.16    0.48
  -6  -6  -9    1.57    0.21
  -7  -6  -9   -0.05    0.13
  -8  -6  -9    0.42    0.17
  -9  -6  -9    1.23    0.23
 -10  -6  -9    0.10    0.16
  -9   7   9    0.05    0.15
  -8   7   9    0.05    0.14
  -7   7   9    0.08    0.13
  -6   7   9    0.52    0.15
  -5   7   9    1.62    0.24
  -4   7   9    0.07    0.12
  -3   7   9    4.34    0.35
  -2   7   9    3.49    0.31
  -1   7   9    7.38    0.47
   0   7   9    5.04    0.37
   1   7   9    7.03    0.46
   2   7   9    2.76    0.30
   3   7   9    3.67    0.34
   4   7   9    0.15    0.13
  -5  -7  -9    0.96    0.17
  -6  -7  -9    0.35    0.14
  -7  -7  -9    0.01    0.13
  -8  -7  -9   -0.04    0.13
  -9  -7  -9   -0.04    0.15
  -9   8   9    0.42    0.18
  -8   8   9    0.36    0.17
  -7   8   9    0.08    0.15
  -6   8   9    0.96    0.18
  -5   8   9    0.29    0.14
  -4   8   9    0.67    0.16
  -3   8   9    0.42    0.15
  -2   8   9    8.94    0.56
  -1   8   9    4.57    0.36
   0   8   9   -0.08    0.11
   1   8   9    4.36    0.36
   2   8   9    8.75    0.55
   3   8   9    0.54    0.15
   4   8   9    0.93    0.18
   5   8   9    0.45    0.15
   6   8   9    1.10    0.21
  -7  -8  -9   -0.01    0.13
  -8  -8  -9    0.14    0.15
  -9  -8  -9    0.15    0.16
  -8   9   9    2.60    0.35
  -7   9   9    0.03    0.16
  -6   9   9    1.12    0.20
  -5   9   9    0.60    0.17
  -4   9   9    0.41    0.15
  -3   9   9    0.09    0.14
  -2   9   9   -0.07    0.14
  -1   9   9    1.37    0.20
   0   9   9    0.29    0.14
   1   9   9    1.67    0.26
   2   9   9    0.12    0.13
   3   9   9    0.32    0.14
   4   9   9    0.49    0.17
   5   9   9    0.55    0.18
   6   9   9    1.07    0.21
   7   9   9    0.10    0.16
   8   9   9    2.06    0.35
  -7  10   9    0.26    0.18
  -6  10   9    0.14    0.16
  -5  10   9    0.21    0.16
  -4  10   9   -0.09    0.14
  -3  10   9    0.41    0.16
  -2  10   9    0.53    0.16
  -1  10   9    0.15    0.14
   0  10   9    0.35    0.15
   1  10   9    0.09    0.14
   2  10   9    0.32    0.16
   3  10   9    0.31    0.15
   4  10   9    0.03    0.14
   5  10   9    0.22    0.16
   6  10   9   -0.02    0.15
   7  10   9    0.39    0.19
  -5  11   9   -0.09    0.16
  -4  11   9    0.22    0.17
  -3  11   9    0.12    0.16
  -2  11   9    0.32    0.17
  -1  11   9    0.02    0.15
   0  11   9    0.05    0.15
   1  11   9    0.03    0.15
   2  11   9    0.26    0.17
   3  11   9    0.05    0.16
   4  11   9    0.29    0.18
   5  11   9   -0.03    0.16
  -3  12   9    0.52    0.18
  -2  12   9    2.00    0.33
  -1  12   9    0.31    0.18
   0  12   9   -0.12    0.16
   1  12   9    0.26    0.19
   2  12   9    1.83    0.32
   1  12 -10    0.24    0.14
   0  12 -10    0.53    0.15
  -1  12 -10    0.29    0.14
   4  11 -10    1.27    0.19
   3  11 -10    0.23    0.13
   2  11 -10    0.00    0.11
   1  11 -10    1.36    0.19
   0  11 -10    0.10    0.12
  -1  11 -10    1.62    0.25
  -2  11 -10    0.02    0.11
  -3  11 -10    0.08    0.11
  -4  11 -10    1.66    0.24
   6  10 -10   -0.11    0.12
   6  10 -10    0.01    0.14
   5  10 -10    0.28    0.13
   4  10 -10    0.09    0.11
   3  10 -10    0.39    0.13
   2  10 -10   -0.09    0.10
   1  10 -10    0.97    0.16
   0  10 -10    0.88    0.15
  -1  10 -10    0.82    0.14
  -2  10 -10   -0.03    0.09
  -3  10 -10    0.27    0.11
  -4  10 -10    0.09    0.10
  -5  10 -10    0.33    0.11
  -6  10 -10    0.02    0.10
   7   9 -10    0.12    0.13
   6   9 -10   -0.03    0.10
   6   9 -10    0.00    0.14
   5   9 -10    0.06    0.10
   4   9 -10    0.98    0.15
   3   9 -10    0.02    0.10
   2   9 -10    1.13    0.16
   1   9 -10    2.96    0.27
   0   9 -10    0.10    0.09
  -1   9 -10    2.66    0.25
  -2   9 -10    1.05    0.14
  -3   9 -10    0.05    0.09
  -4   9 -10    0.79    0.12
  -5   9 -10    0.05    0.09
  -6   9 -10   -0.02    0.09
  -7   9 -10   -0.05    0.09
   8   8 -10   -0.01    0.15
   7   8 -10   -0.07    0.12
   6   8 -10   -0.01    0.09
   6   8 -10    0.12    0.13
   5   8 -10    0.20    0.10
   4   8 -10    0.49    0.11
   3   8 -10    0.49    0.12
   2   8 -10    2.30    0.24
   1   8 -10    1.88    0.22
   0   8 -10   15.40    0.85
  -1   8 -10    1.66    0.20
  -2   8 -10    2.20    0.22
  -3   8 -10    0.49    0.10
  -4   8 -10    0.49    0.10
  -5   8 -10    0.34    0.10
  -6   8 -10   -0.03    0.08
  -7   8 -10   -0.04    0.09
  -8   8 -10    0.09    0.14
   9   7 -10   -0.02    0.16
   8   7 -10    0.24    0.18
   7   7 -10    0.13    0.13
   6   7 -10   -0.03    0.11
   6   7 -10   -0.02    0.08
   5   7 -10   -0.04    0.14
   5   7 -10    0.13    0.09
   4   7 -10    0.98    0.13
   3   7 -10    4.80    0.34
   2   7 -10    1.68    0.21
   1   7 -10    4.83    0.33
   0   7 -10   -0.02    0.07
  -1   7 -10    4.49    0.31
  -2   7 -10    1.71    0.19
  -3   7 -10    4.66    0.32
  -4   7 -10    0.79    0.12
  -5   7 -10    0.12    0.08
  -5   7 -10    0.20    0.10
  -6   7 -10    0.04    0.08
  -6   7 -10    0.11    0.10
  -7   7 -10    0.32    0.12
  -7   7 -10    0.12    0.10
  -8   7 -10    0.51    0.15
  -9   7 -10    0.26    0.15
  10   6 -10    0.38    0.24
   9   6 -10    0.18    0.17
   8   6 -10    0.58    0.19
   7   6 -10    0.05    0.13
   6   6 -10    0.44    0.10
   5   6 -10    1.16    0.20
   4   6 -10    5.34    0.36
   3   6 -10    4.29    0.31
   2   6 -10    7.88    0.47
   1   6 -10    2.79    0.23
   0   6 -10    2.38    0.21
  -1   6 -10    2.77    0.23
  -2   6 -10    7.34    0.44
  -3   6 -10    4.17    0.31
  -3   6 -10    4.90    0.31
  -4   6 -10    5.17    0.34
  -4   6 -10    5.39    0.34
  -5   6 -10    1.92    0.21
  -5   6 -10    2.09    0.21
  -6   6 -10    0.46    0.11
  -6   6 -10    0.38    0.10
  -7   6 -10    0.21    0.10
  -7   6 -10    0.25    0.11
  -8   6 -10    1.54    0.25
  -9   6 -10    0.26    0.14
 -10   6 -10    0.61    0.18
  10   5 -10    1.09    0.30
   9   5 -10    1.33    0.28
   8   5 -10    0.27    0.16
   7   5 -10    6.44    0.66
   6   5 -10    4.38    0.30
   6   5 -10    3.95    0.50
   5   5 -10    5.52    0.55
   5   5 -10    5.81    0.37
   4   5 -10    2.59    0.23
   3   5 -10    0.55    0.10
   2   5 -10    0.50    0.09
   1   5 -10    0.40    0.08
   0   5 -10    0.03    0.06
  -1   5 -10    0.46    0.08
  -2   5 -10    0.52    0.09
  -2   5 -10    0.70    0.11
  -3   5 -10    0.62    0.10
  -3   5 -10    0.78    0.10
  -4   5 -10    2.43    0.21
  -4   5 -10    2.44    0.22
  -5   5 -10    5.34    0.36
  -5   5 -10    5.47    0.35
  -6   5 -10    4.15    0.32
  -6   5 -10    4.34    0.30
  -7   5 -10    6.64    0.41
  -7   5 -10    6.28    0.44
  -8   5 -10    0.28    0.12
  -9   5 -10    2.28    0.30
 -10   5 -10    1.33    0.22
  10   4 -10    0.49    0.25
   9   4 -10    3.46    0.62
   8   4 -10    2.30    0.54
   7   4 -10    0.90    0.19
   6   4 -10    0.94    0.19
   5   4 -10    0.50    0.14
   5   4 -10    0.83    0.11
   4   4 -10    0.63    0.14
   4   4 -10    1.04    0.15
   3   4 -10    2.21    0.19
   2   4 -10    0.17    0.06
   1   4 -10    4.72    0.30
   0   4 -10    0.25    0.06
  -1   4 -10    4.55    0.28
  -2   4 -10    0.18    0.05
  -2   4 -10    0.18    0.06
  -3   4 -10    2.17    0.17
  -3   4 -10    2.12    0.18
  -4   4 -10    1.10    0.15
  -4   4 -10    1.02    0.15
  -5   4 -10    0.84    0.12
  -5   4 -10    0.97    0.13
  -6   4 -10    1.82    0.21
  -6   4 -10    1.73    0.20
  -7   4 -10    1.41    0.23
  -7   4 -10    1.74    0.21
  -8   4 -10    1.47    0.25
  -9   4 -10    2.16    0.31
 -10   4 -10    0.67    0.18
 -11   4 -10    0.15    0.15
  11   3 -10    0.30    0.24
  10   3 -10    0.19    0.22
   9   3 -10    0.00    0.18
   8   3 -10    0.78    0.20
   7   3 -10    0.18    0.15
   6   3 -10    4.71    0.32
   6   3 -10    4.85    0.51
   5   3 -10    9.32    0.52
   5   3 -10    9.22    0.68
   4   3 -10    2.25    0.34
   4   3 -10    2.37    0.19
   3   3 -10    1.17    0.13
   3   3 -10    0.73    0.13
   2   3 -10    0.37    0.07
   1   3 -10   10.51    0.57
   0   3 -10   -0.01    0.05
  -1   3 -10   10.35    0.56
  -2   3 -10    0.40    0.06
  -2   3 -10    0.33    0.07
  -3   3 -10    1.18    0.13
  -3   3 -10    1.11    0.14
  -4   3 -10    2.50    0.20
  -4   3 -10    2.32    0.20
  -5   3 -10    8.92    0.51
  -5   3 -10    8.85    0.52
  -6   3 -10    4.39    0.30
  -6   3 -10    4.33    0.32
  -7   3 -10    0.23    0.10
  -7   3 -10    0.21    0.11
  -8   3 -10    1.40    0.19
  -9   3 -10    0.15    0.13
 -10   3 -10    0.33    0.15
 -11   3 -10    0.79    0.18
  11   2 -10   -0.14    0.22
  10   2 -10   -0.06    0.21
   9   2 -10    0.42    0.21
   8   2 -10    0.29    0.17
   7   2 -10    1.05    0.19
   6   2 -10    2.89    0.23
   6   2 -10    3.02    0.44
   5   2 -10    2.22    0.20
   5   2 -10    2.41    0.36
   4   2 -10    7.10    0.54
   4   2 -10    7.42    0.42
   3   2 -10    2.71    0.20
   3   2 -10    2.83    0.30
   2   2 -10   16.98    0.90
   2   2 -10   17.31    0.98
   1   2 -10   13.66    0.72
   0   2 -10    4.22    0.26
  -1   2 -10   13.46    0.71
  -1   2 -10   13.30    0.69
  -2   2 -10   16.67    0.86
  -2   2 -10   16.25    0.85
  -3   2 -10    2.66    0.19
  -3   2 -10    2.50    0.20
  -4   2 -10    6.75    0.40
  -4   2 -10    6.85    0.40
  -5   2 -10    2.31    0.21
  -5   2 -10    2.28    0.21
  -6   2 -10    2.76    0.24
  -6   2 -10    2.76    0.25
  -7   2 -10    1.54    0.20
  -7   2 -10    1.65    0.22
  -8   2 -10    0.26    0.12
  -9   2 -10    0.64    0.15
 -10   2 -10    0.30    0.13
 -11   2 -10    0.11    0.14
  11   1 -10    0.02    0.22
  10   1 -10   -0.28    0.18
   9   1 -10    0.03    0.16
   8   1 -10    0.25    0.16
   7   1 -10    0.40    0.16
   6   1 -10    2.03    0.38
   6   1 -10    1.81    0.18
  -6  -1  10    2.21    0.17
   5   1 -10    2.60    0.35
   5   1 -10    2.12    0.18
  -5  -1  10    2.17    0.16
   4   1 -10    0.01    0.06
   4   1 -10    0.04    0.07
   3   1 -10    3.58    0.32
   3   1 -10    3.79    0.24
   2   1 -10    0.18    0.07
   2   1 -10    0.36    0.07
   1   1 -10    0.81    0.12
   1   1 -10    1.03    0.17
   0   1 -10   -0.01    0.05
  -1   1 -10    0.75    0.09
  -1   1 -10    0.87    0.09
  -2   1 -10    0.34    0.07
  -2   1 -10    0.38    0.07
  -3   1 -10    3.89    0.26
  -3   1 -10    3.74    0.24
  -4   1 -10    0.13    0.07
  -4   1 -10    0.06    0.06
  -5   1 -10    2.14    0.20
  -5   1 -10    2.27    0.20
  -6   1 -10    2.26    0.21
  -6   1 -10    1.92    0.21
  -7   1 -10    0.68    0.13
  -7   1 -10    0.47    0.11
  -8   1 -10    0.39    0.12
  -9   1 -10    0.23    0.12
 -10   1 -10    0.04    0.12
 -11   1 -10    0.68    0.17
  11   0 -10   -0.24    0.19
  10   0 -10   -0.01    0.18
   9   0 -10   -0.08    0.14
   8   0 -10    0.97    0.20
   7   0 -10   -0.03    0.12
  -7   0  10    0.01    0.06
   6   0 -10    0.32    0.07
   6   0 -10    0.29    0.12
  -6   0  10    0.37    0.07
   5   0 -10   -0.03    0.08
   5   0 -10   -0.06    0.05
  -5   0  10    0.02    0.05
   4   0 -10   10.39    0.68
   4   0 -10   11.27    0.59
  -4   0  10   11.24    0.58
   3   0 -10   -0.01    0.05
   3   0 -10   -0.02    0.06
  -3   0  10   -0.01    0.04
   2   0 -10    1.14    0.18
   2   0 -10    1.22    0.14
  -2   0  10    1.16    0.10
   1   0 -10   -0.04    0.05
   1   0 -10   -0.01    0.04
  -1   0  10   -0.04    0.04
   0   0 -10   14.51    0.75
   0   0 -10   13.99    0.77
   0   0  10   13.95    0.73
  -1   0 -10   -0.01    0.06
  -1   0 -10   -0.02    0.04
  -2   0 -10    1.16    0.12
  -2   0 -10    1.22    0.15
  -3   0 -10   -0.05    0.05
  -3   0 -10   -0.02    0.07
  -4   0 -10   11.49    0.64
  -4   0 -10   11.49    0.63
  -5   0 -10   -0.01    0.07
  -5   0 -10   -0.05    0.07
  -6   0 -10    0.27    0.09
  -6   0 -10    0.44    0.11
  -7   0 -10   -0.10    0.08
  -7   0 -10   -0.06    0.09
  -8   0 -10    1.39    0.23
  -9   0 -10   -0.12    0.10
 -10   0 -10    0.15    0.13
 -11   0 -10   -0.04    0.12
  11  -1 -10   -0.11    0.22
  10  -1 -10   -0.17    0.16
   9  -1 -10    0.08    0.16
  -9   1  10    0.29    0.11
   8  -1 -10    0.26    0.15
  -8   1  10    0.49    0.10
   7  -1 -10    0.37    0.13
   6  -1 -10    2.26    0.36
   6  -1 -10    2.03    0.18
  -6   1  10    2.04    0.18
   5  -1 -10    2.29    0.19
   5  -1 -10    2.49    0.33
  -5   1  10    2.42    0.18
   4  -1 -10    0.03    0.07
   4  -1 -10    0.00    0.06
  -4   1  10    0.09    0.06
   3  -1 -10    4.23    0.33
   3  -1 -10    3.92    0.26
  -3   1  10    4.05    0.24
   2  -1 -10    0.23    0.06
   2  -1 -10    0.32    0.07
   1  -1 -10    1.01    0.14
   1  -1 -10    1.13    0.15
  -1   1  10    1.07    0.11
   0  -1 -10    0.01    0.03
   0  -1 -10   -0.03    0.06
   0   1  10    0.02    0.05
  -1  -1 -10    1.05    0.14
  -1  -1 -10    0.98    0.11
  -1  -1 -10    0.89    0.12
  -2  -1 -10    0.41    0.08
  -2  -1 -10    0.33    0.08
  -3  -1 -10    4.01    0.28
  -3  -1 -10    3.85    0.26
  -4  -1 -10    0.02    0.08
  -4  -1 -10    0.11    0.07
  -5  -1 -10    2.58    0.23
  -5  -1 -10    2.37    0.22
  -6  -1 -10    2.35    0.23
  -6  -1 -10    2.09    0.22
  -7  -1 -10    0.63    0.12
  -7  -1 -10    0.60    0.13
  -8  -1 -10    0.43    0.14
  -8  -1 -10    0.39    0.13
  -9  -1 -10    0.31    0.13
 -10  -1 -10    0.02    0.12
 -11  -1 -10    0.56    0.17
  11  -2 -10   -0.21    0.22
  10  -2 -10    0.06    0.21
 -10   2  10    0.39    0.13
   9  -2 -10    0.43    0.18
  -9   2  10    0.82    0.14
  -8   2  10    0.42    0.11
   7  -2 -10    2.02    0.41
  -7   2  10    1.63    0.19
   6  -2 -10    3.20    0.42
   6  -2 -10    3.26    0.24
  -6   2  10    3.16    0.25
   5  -2 -10    2.46    0.20
   5  -2 -10    2.63    0.35
  -5   2  10    2.37    0.20
   4  -2 -10    7.13    0.51
   4  -2 -10    7.21    0.42
  -4   2  10    7.45    0.41
   3  -2 -10    3.02    0.30
   3  -2 -10    2.66    0.21
  -3   2  10    2.76    0.19
   2  -2 -10   18.86    1.00
   2  -2 -10   17.88    0.95
  -2   2  10   17.72    0.94
   1  -2 -10   15.38    0.84
   1  -2 -10   15.99    0.82
  -1   2  10   14.85    0.80
   0  -2 -10    4.85    0.30
   0  -2 -10    4.26    0.29
   0   2  10    4.38    0.27
  -1  -2 -10   14.64    0.77
   1   2  10   13.96    0.76
  -2  -2 -10   17.02    0.93
  -2  -2 -10   18.06    0.93
  -3  -2 -10    2.85    0.23
  -3  -2 -10    2.95    0.25
  -4  -2 -10    7.07    0.43
  -4  -2 -10    6.97    0.43
  -5  -2 -10    2.46    0.23
  -5  -2 -10    2.34    0.24
  -6  -2 -10    3.37    0.29
  -6  -2 -10    3.05    0.27
  -7  -2 -10    2.15    0.23
  -7  -2 -10    1.93    0.25
  -8  -2 -10    0.36    0.13
  -8  -2 -10    0.44    0.11
  -9  -2 -10    0.79    0.17
 -10  -2 -10    0.38    0.16
 -11  -2 -10    0.17    0.15
  11  -3 -10    0.30    0.26
 -11   3  10    1.08    0.20
  10  -3 -10    0.13    0.23
 -10   3  10    0.57    0.16
   9  -3 -10    0.08    0.20
  -9   3  10    0.28    0.13
   8  -3 -10    0.80    0.20
  -8   3  10    1.26    0.22
   7  -3 -10    0.28    0.15
  -7   3  10    0.34    0.11
   6  -3 -10    5.55    0.53
  -6   3  10    4.98    0.35
   5  -3 -10    9.94    0.67
   5  -3 -10    9.21    0.54
  -5   3  10   10.07    0.55
   4  -3 -10    2.22    0.20
   4  -3 -10    2.31    0.31
  -4   3  10    2.43    0.20
   3  -3 -10    0.88    0.12
   3  -3 -10    1.17    0.24
  -3   3  10    1.15    0.14
   2  -3 -10    0.40    0.09
  -2   3  10    0.44    0.08
   1  -3 -10   11.98    0.67
   1  -3 -10   11.40    0.64
  -1   3  10   11.73    0.63
   0  -3 -10    0.07    0.07
   0  -3 -10   -0.06    0.05
   0   3  10   -0.01    0.06
  -1  -3 -10   11.58    0.64
   1   3  10   11.32    0.63
  -2  -3 -10    0.41    0.10
  -2  -3 -10    0.45    0.09
  -3  -3 -10    0.94    0.14
  -3  -3 -10    1.20    0.17
  -4  -3 -10    2.51    0.25
  -4  -3 -10    2.41    0.23
  -5  -3 -10    9.46    0.56
  -5  -3 -10    9.17    0.57
  -6  -3 -10    5.06    0.36
  -6  -3 -10    4.81    0.37
  -7  -3 -10    0.44    0.13
  -7  -3 -10    0.42    0.12
  -8  -3 -10    1.33    0.21
  -8  -3 -10    1.99    0.23
  -9  -3 -10    0.21    0.14
 -10  -3 -10    0.44    0.16
 -11  -3 -10    0.71    0.20
 -11   4  10    0.26    0.16
  10  -4 -10    0.22    0.23
 -10   4  10    0.79    0.19
   9  -4 -10    1.46    0.28
   8  -4 -10    0.94    0.23
   7  -4 -10    2.29    0.51
  -7   4  10    2.25    0.26
   6  -4 -10    0.87    0.18
   5  -4 -10    0.64    0.16
   4  -4 -10    0.69    0.15
  -4   4  10    1.15    0.16
   3  -4 -10    2.13    0.21
   3  -4 -10    2.42    0.34
  -3   4  10    2.49    0.21
   2  -4 -10    0.08    0.09
   2  -4 -10    0.09    0.08
  -2   4  10    0.31    0.09
   1  -4 -10    4.78    0.33
  -1   4  10    5.05    0.32
   0  -4 -10    0.24    0.09
   0   4  10    0.24    0.09
  -1  -4 -10    4.99    0.35
   1   4  10    5.18    0.34
  -2  -4 -10    0.14    0.09
   2   4  10    0.31    0.10
  -3  -4 -10    2.32    0.22
  -3  -4 -10    2.03    0.24
  -4  -4 -10    0.96    0.15
  -4  -4 -10    1.21    0.16
  -5  -4 -10    1.08    0.17
  -5  -4 -10    1.05    0.16
  -6  -4 -10    1.84    0.26
  -6  -4 -10    1.44    0.26
  -7  -4 -10    1.84    0.29
  -8  -4 -10    1.94    0.31
  -9  -4 -10    2.42    0.33
 -10  -4 -10    0.66    0.19
 -11  -4 -10    0.20    0.16
 -10   5  10    2.51    0.34
  -9   5  10    2.69    0.32
  -8   5  10    0.47    0.15
  -7   5  10    6.94    0.46
  -6   5  10    4.95    0.36
  -5   5  10    6.70    0.43
  -4   5  10    3.23    0.26
  -3   5  10    0.79    0.13
  -2   5  10    0.65    0.12
  -1   5  10    0.39    0.10
   0  -5 -10   -0.06    0.08
   0   5  10    0.03    0.09
  -1  -5 -10    0.42    0.12
   1   5  10    0.58    0.12
  -2  -5 -10    0.60    0.13
   2   5  10    0.79    0.14
  -3  -5 -10    0.66    0.14
   3   5  10    0.97    0.16
  -4  -5 -10    2.75    0.28
  -5  -5 -10    5.71    0.42
  -6  -5 -10    4.03    0.36
  -7  -5 -10    5.71    0.45
  -8  -5 -10    0.17    0.14
  -9  -5 -10    2.17    0.34
 -10  -5 -10    1.61    0.25
 -10   6  10    0.79    0.21
  -9   6  10    0.37    0.16
  -8   6  10    1.65    0.28
  -7   6  10    0.22    0.13
  -6   6  10    0.61    0.14
  -5   6  10    2.27    0.25
  -4   6  10    6.55    0.43
  -3   6  10    6.05    0.41
  -2   6  10    9.35    0.56
  -1   6  10    3.30    0.27
   0   6  10    2.63    0.26
   1   6  10    3.02    0.27
   2   6  10    8.37    0.52
   3   6  10    5.09    0.39
  -5  -6 -10    1.67    0.26
  -6  -6 -10    0.31    0.14
  -7  -6 -10    0.10    0.13
  -8  -6 -10    0.90    0.19
  -9  -6 -10    0.07    0.15
 -10  -6 -10    0.65    0.20
  -9   7  10    0.27    0.16
  -8   7  10    0.66    0.17
  -7   7  10    0.32    0.14
  -6   7  10    0.01    0.12
  -5   7  10    0.19    0.12
  -4   7  10    1.20    0.17
  -3   7  10    5.81    0.41
  -2   7  10    2.19    0.27
  -1   7  10    5.24    0.38
   0   7  10   -0.14    0.12
   1   7  10    5.24    0.39
   2   7  10    1.71    0.26
   3   7  10    5.03    0.39
   4   7  10    1.17    0.20
   5   7  10    0.12    0.14
  -6  -7 -10   -0.06    0.12
  -7  -7 -10    0.16    0.14
  -8  -7 -10    0.35    0.16
  -9  -7 -10    0.13    0.16
  -8   8  10   -0.04    0.15
  -7   8  10   -0.01    0.14
  -6   8  10   -0.06    0.13
  -5   8  10    0.41    0.15
  -4   8  10    0.55    0.15
  -3   8  10    0.51    0.16
  -2   8  10    2.68    0.31
  -1   8  10    1.91    0.27
   0   8  10   17.74    0.99
   1   8  10    1.96    0.28
   2   8  10    2.50    0.28
   3   8  10    0.66    0.16
   4   8  10    0.66    0.17
   5   8  10    0.39    0.16
   6   8  10    0.06    0.15
  -7  -8 -10    0.00    0.13
  -8  -8 -10    0.10    0.15
  -7   9  10    0.08    0.16
  -6   9  10    0.10    0.15
  -5   9  10    0.05    0.14
  -4   9  10    1.31    0.20
  -3   9  10   -0.05    0.14
  -2   9  10    1.52    0.21
  -1   9  10    3.12    0.33
   0   9  10   -0.01    0.13
   1   9  10    3.37    0.33
   2   9  10    1.63    0.26
   3   9  10    0.11    0.13
   4   9  10    1.56    0.24
   5   9  10    0.10    0.15
   6   9  10    0.02    0.16
   7   9  10    0.07    0.18
  -6  10  10   -0.04    0.16
  -5  10  10    0.56    0.18
  -4  10  10   -0.02    0.15
  -3  10  10    0.32    0.16
  -2  10  10   -0.11    0.14
  -1  10  10    1.09    0.20
   0  10  10    1.04    0.19
   1  10  10    1.14    0.20
   2  10  10    0.00    0.14
   3  10  10    0.43    0.17
   4  10  10    0.10    0.15
   5  10  10    0.61    0.20
   6  10  10   -0.02    0.16
  -4  11  10    1.64    0.25
  -3  11  10    0.33    0.17
  -2  11  10   -0.06    0.15
  -1  11  10    1.62    0.25
   0  11  10    0.07    0.16
   1  11  10    1.71    0.25
   2  11  10    0.02    0.16
   3  11  10    0.26    0.18
   4  11  10    1.82    0.33
  -1  12  10    0.40    0.19
   0  12  10    0.53    0.21
   1  12  10    0.25    0.19
   4  11 -11    0.17    0.14
   3  11 -11    0.25    0.14
   2  11 -11    0.36    0.14
   1  11 -11    0.80    0.16
   0  11 -11    0.75    0.16
  -1  11 -11    0.81    0.16
  -2  11 -11    0.40    0.13
  -3  11 -11    0.20    0.12
  -4  11 -11    0.14    0.12
   6  10 -11    0.29    0.17
   5  10 -11    0.23    0.13
   4  10 -11    0.41    0.14
   3  10 -11    0.14    0.12
   2  10 -11    0.49    0.14
   1  10 -11    1.77    0.26
   0  10 -11    0.04    0.11
  -1  10 -11    1.58    0.24
  -2  10 -11    0.52    0.13
  -3  10 -11    0.19    0.10
  -4  10 -11    0.22    0.11
  -5  10 -11    0.31    0.12
   7   9 -11   -0.05    0.12
   6   9 -11    0.00    0.13
   6   9 -11    0.03    0.11
   5   9 -11    0.64    0.14
   4   9 -11    0.45    0.13
   3   9 -11    0.35    0.12
   2   9 -11    0.20    0.11
   1   9 -11    1.89    0.25
   0   9 -11    5.37    0.39
  -1   9 -11    1.62    0.23
  -2   9 -11    0.23    0.10
  -3   9 -11    0.36    0.11
  -4   9 -11    0.53    0.12
  -5   9 -11    0.60    0.12
  -6   9 -11   -0.07    0.09
  -7   9 -11   -0.06    0.10
   8   8 -11   -0.02    0.17
   7   8 -11    0.05    0.13
   6   8 -11    0.42    0.16
   6   8 -11    0.71    0.13
   5   8 -11    0.01    0.10
   4   8 -11    0.09    0.10
   3   8 -11    1.78    0.23
   2   8 -11    2.53    0.25
   1   8 -11    9.34    0.56
   0   8 -11    0.04    0.09
  -1   8 -11    9.20    0.55
  -2   8 -11    2.23    0.23
  -3   8 -11    1.70    0.21
  -4   8 -11    0.08    0.09
  -5   8 -11   -0.01    0.08
  -6   8 -11    0.68    0.12
  -7   8 -11   -0.02    0.09
   9   7 -11   -0.11    0.17
   8   7 -11    0.44    0.20
   7   7 -11   -0.05    0.12
   6   7 -11    0.01    0.09
   6   7 -11    0.04    0.11
   5   7 -11    0.09    0.09
   5   7 -11    0.04    0.14
   4   7 -11    0.30    0.10
   3   7 -11    0.02    0.09
   2   7 -11    1.45    0.20
   1   7 -11    2.48    0.24
   0   7 -11    2.08    0.21
  -1   7 -11    2.38    0.23
  -2   7 -11    1.58    0.20
  -3   7 -11    0.01    0.08
  -4   7 -11    0.30    0.09
  -5   7 -11    0.12    0.08
  -6   7 -11    0.04    0.09
  -7   7 -11    0.13    0.16
  -7   7 -11    0.10    0.10
  -8   7 -11    0.75    0.16
  -9   7 -11    0.05    0.13
   9   6 -11    0.18    0.20
   8   6 -11    0.18    0.17
   7   6 -11    0.01    0.14
   6   6 -11    0.12    0.09
   6   6 -11    0.02    0.11
   5   6 -11    0.13    0.09
   5   6 -11   -0.02    0.12
   4   6 -11    1.99    0.22
   3   6 -11    0.81    0.13
   2   6 -11    1.03    0.13
   1   6 -11    0.47    0.10
   0   6 -11    0.01    0.07
  -1   6 -11    0.31    0.09
  -2   6 -11    0.95    0.12
  -3   6 -11    0.75    0.11
  -4   6 -11    1.63    0.19
  -5   6 -11    0.08    0.08
  -5   6 -11    0.20    0.09
  -6   6 -11    0.29    0.10
  -6   6 -11    0.24    0.09
  -7   6 -11    0.23    0.11
  -7   6 -11    0.14    0.10
  -8   6 -11    0.36    0.13
  -9   6 -11    0.46    0.15
  10   5 -11    1.04    0.32
   9   5 -11    0.20    0.20
   8   5 -11    1.05    0.23
   7   5 -11    2.46    0.53
   6   5 -11    0.87    0.18
   5   5 -11    0.23    0.12
   5   5 -11    0.29    0.09
   4   5 -11    0.56    0.16
   4   5 -11    0.65    0.11
   3   5 -11    6.05    0.39
   2   5 -11    0.56    0.10
   1   5 -11    3.16    0.24
   0   5 -11    4.45    0.30
  -1   5 -11    2.88    0.23
  -2   5 -11    0.50    0.09
  -3   5 -11    5.91    0.35
  -3   5 -11    5.65    0.36
  -4   5 -11    0.51    0.10
  -4   5 -11    0.66    0.11
  -5   5 -11    0.52    0.11
  -5   5 -11    0.28    0.10
  -6   5 -11    1.82    0.21
  -6   5 -11    1.79    0.22
  -7   5 -11    2.61    0.27
  -7   5 -11    2.59    0.25
  -8   5 -11    2.00    0.26
  -9   5 -11    0.32    0.14
 -10   5 -11    1.36    0.22
  10   4 -11   -0.04    0.23
   9   4 -11    1.06    0.27
   8   4 -11    0.84    0.22
   7   4 -11    5.41    0.63
   6   4 -11    0.05    0.08
   6   4 -11    0.11    0.13
   5   4 -11    1.66    0.37
   5   4 -11    1.54    0.20
   4   4 -11    2.86    0.24
   4   4 -11    2.60    0.39
   3   4 -11    3.22    0.24
   2   4 -11    6.23    0.38
   1   4 -11    0.28    0.07
   0   4 -11   -0.02    0.06
  -1   4 -11    0.29    0.07
  -2   4 -11    6.12    0.36
  -2   4 -11    5.84    0.34
  -3   4 -11    3.18    0.22
  -3   4 -11    3.10    0.24
  -4   4 -11    2.98    0.24
  -4   4 -11    2.97    0.23
  -5   4 -11    1.44    0.19
  -5   4 -11    1.61    0.19
  -6   4 -11    0.25    0.10
  -6   4 -11    0.15    0.09
  -7   4 -11    4.51    0.35
  -7   4 -11    4.54    0.33
  -8   4 -11    1.10    0.18
  -9   4 -11    1.18    0.19
 -10   4 -11   -0.03    0.13
  10   3 -11    0.22    0.23
   9   3 -11    0.14    0.20
   8   3 -11    0.36    0.18
   7   3 -11    2.11    0.48
   6   3 -11    6.09    0.60
   6   3 -11    5.93    0.38
   5   3 -11    2.14    0.40
   5   3 -11    2.19    0.21
   4   3 -11    0.81    0.11
   4   3 -11    0.62    0.13
   3   3 -11    5.75    0.48
   3   3 -11    5.75    0.35
   2   3 -11    0.94    0.14
   1   3 -11    3.31    0.23
   0   3 -11    0.94    0.13
  -1   3 -11    3.31    0.24
  -2   3 -11    0.68    0.09
  -2   3 -11    1.06    0.14
  -3   3 -11    5.53    0.34
  -3   3 -11    5.20    0.32
  -4   3 -11    0.73    0.11
  -4   3 -11    0.84    0.14
  -5   3 -11    1.75    0.20
  -5   3 -11    1.83    0.20
  -6   3 -11    5.59    0.36
  -6   3 -11    5.47    0.37
  -7   3 -11    1.81    0.21
  -7   3 -11    1.66    0.23
  -8   3 -11    0.46    0.13
  -9   3 -11    0.24    0.13
 -10   3 -11    0.42    0.14
 -11   3 -11   -0.01    0.13
  11   2 -11   -0.32    0.23
  10   2 -11   -0.12    0.20
   9   2 -11    0.11    0.19
   8   2 -11    0.30    0.18
   7   2 -11    0.41    0.15
   6   2 -11    0.47    0.15
   6   2 -11    0.68    0.10
   5   2 -11    5.93    0.36
   5   2 -11    5.74    0.52
   4   2 -11    2.80    0.22
   4   2 -11    2.83    0.36
   3   2 -11   10.42    0.58
   3   2 -11   10.76    0.69
   2   2 -11    1.04    0.14
   2   2 -11    0.62    0.11
   1   2 -11    9.83    0.54
   0   2 -11    0.03    0.06
  -1   2 -11    9.60    0.53
  -2   2 -11    1.19    0.15
  -2   2 -11    1.06    0.11
  -3   2 -11    9.62    0.54
  -3   2 -11   10.23    0.55
  -4   2 -11    2.55    0.21
  -4   2 -11    2.58    0.22
  -5   2 -11    5.48    0.36
  -5   2 -11    5.92    0.36
  -6   2 -11    0.71    0.12
  -6   2 -11    0.68    0.12
  -7   2 -11    0.51    0.12
  -7   2 -11    0.37    0.11
  -8   2 -11    0.41    0.13
  -9   2 -11    0.15    0.12
 -10   2 -11    0.00    0.11
 -11   2 -11    0.14    0.13
  11   1 -11   -0.30    0.22
  10   1 -11   -0.21    0.19
   9   1 -11   -0.09    0.17
   8   1 -11    0.04    0.15
   7   1 -11    0.38    0.16
   6   1 -11    1.15    0.16
   6   1 -11    0.69    0.16
   5   1 -11    4.25    0.43
   5   1 -11    4.47    0.29
   4   1 -11    4.63    0.41
   4   1 -11    4.58    0.30
   3   1 -11    0.99    0.15
   3   1 -11    1.21    0.24
   2   1 -11    6.04    0.43
   2   1 -11    6.15    0.36
   1   1 -11    3.30    0.28
   1   1 -11    3.09    0.23
   0   1 -11    4.22    0.27
   0  -1  11    4.07    0.24
  -1   1 -11    3.19    0.23
  -1   1 -11    3.05    0.20
  -2   1 -11    5.79    0.35
  -2   1 -11    5.65    0.33
  -3   1 -11    1.06    0.16
  -3   1 -11    1.14    0.13
  -4   1 -11    4.55    0.30
  -4   1 -11    4.54    0.30
  -5   1 -11    4.65    0.32
  -5   1 -11    4.48    0.31
  -6   1 -11    1.08    0.19
  -6   1 -11    1.23    0.19
  -7   1 -11    0.53    0.12
  -7   1 -11    0.44    0.11
  -8   1 -11    0.00    0.09
  -8   1 -11   -0.13    0.12
  -9   1 -11    0.03    0.11
 -10   1 -11   -0.06    0.11
 -11   1 -11    0.08    0.14
  10   0 -11    0.17    0.21
   9   0 -11   -0.15    0.15
   8   0 -11    0.01    0.15
   7   0 -11   -0.04    0.12
   6   0 -11   15.17    0.95
   6   0 -11   14.96    0.79
  -6   0  11   14.52    0.78
   5   0 -11   -0.02    0.06
   5   0 -11   -0.04    0.08
  -5   0  11   -0.02    0.05
   4   0 -11    0.88    0.11
   4   0 -11    0.57    0.12
  -4   0  11    0.84    0.10
   3   0 -11    0.01    0.06
   3   0 -11   -0.01    0.06
  -3   0  11    0.04    0.04
   2   0 -11    2.02    0.24
   2   0 -11    2.19    0.19
  -2   0  11    2.16    0.14
   1   0 -11    0.04    0.07
   1   0 -11    0.02    0.04
  -1   0  11   -0.05    0.04
   0   0 -11    0.05    0.07
   0   0 -11    0.01    0.04
   0   0  11    0.02    0.04
  -1   0 -11    0.01    0.04
  -1   0 -11    0.00    0.04
  -1   0 -11    0.01    0.07
  -2   0 -11    1.98    0.19
  -2   0 -11    1.99    0.16
  -3   0 -11   -0.01    0.07
  -3   0 -11   -0.03    0.05
  -4   0 -11    0.96    0.14
  -4   0 -11    0.81    0.12
  -5   0 -11   -0.11    0.08
  -5   0 -11    0.00    0.07
  -6   0 -11   15.44    0.85
  -6   0 -11   15.02    0.82
  -7   0 -11   -0.08    0.08
  -7   0 -11   -0.04    0.09
  -8   0 -11    0.16    0.11
  -8   0 -11    0.15    0.11
  -9   0 -11   -0.07    0.10
 -10   0 -11    0.49    0.15
 -11   0 -11   -0.01    0.12
  11  -1 -11   -0.26    0.20
  10  -1 -11   -0.18    0.18
   9  -1 -11   -0.04    0.17
   8  -1 -11   -0.07    0.13
  -8   1  11    0.01    0.07
   7  -1 -11    0.28    0.12
   6  -1 -11    1.07    0.16
  -6   1  11    1.17    0.14
   5  -1 -11    4.72    0.43
   5  -1 -11    4.69    0.30
  -5   1  11    4.70    0.29
   4  -1 -11    4.76    0.40
   4  -1 -11    5.02    0.31
  -4   1  11    4.80    0.29
   3  -1 -11    1.25    0.23
   3  -1 -11    1.33    0.16
  -3   1  11    1.15    0.12
   2  -1 -11    6.28    0.38
   2  -1 -11    6.16    0.42
  -2   1  11    6.50    0.35
   1  -1 -11    3.31    0.24
   1  -1 -11    3.10    0.25
  -1   1  11    3.24    0.21
   0  -1 -11    4.08    0.28
   0  -1 -11    4.68    0.29
   0   1  11    4.19    0.26
  -1  -1 -11    3.35    0.24
  -1  -1 -11    3.00    0.22
  -2  -1 -11    5.88    0.37
  -2  -1 -11    6.00    0.36
  -3  -1 -11    1.22    0.15
  -3  -1 -11    1.32    0.17
  -4  -1 -11    4.58    0.32
  -4  -1 -11    4.90    0.32
  -5  -1 -11    4.62    0.34
  -5  -1 -11    5.03    0.34
  -6  -1 -11    1.54    0.21
  -6  -1 -11    1.03    0.15
  -7  -1 -11    0.51    0.12
  -7  -1 -11    0.61    0.14
  -8  -1 -11    0.06    0.09
  -8  -1 -11   -0.03    0.10
  -9  -1 -11    0.05    0.11
 -10  -1 -11    0.03    0.12
 -11  -1 -11    0.07    0.13
  11  -2 -11   -0.23    0.25
  10  -2 -11   -0.16    0.19
   9  -2 -11    0.06    0.17
  -9   2  11    0.30    0.11
   8  -2 -11    0.17    0.14
  -8   2  11    0.60    0.12
  -7   2  11    0.65    0.11
   6  -2 -11    0.92    0.13
  -6   2  11    0.83    0.12
   5  -2 -11    5.58    0.48
   5  -2 -11    6.18    0.37
  -5   2  11    6.17    0.36
   4  -2 -11    2.52    0.32
   4  -2 -11    2.63    0.22
  -4   2  11    2.82    0.20
   3  -2 -11   10.81    0.66
   3  -2 -11   10.57    0.59
  -3   2  11   10.85    0.58
   2  -2 -11    0.81    0.11
   2  -2 -11    1.19    0.21
  -2   2  11    0.97    0.12
   1  -2 -11   10.72    0.60
   1  -2 -11   10.72    0.61
  -1   2  11   10.42    0.57
   0  -2 -11   -0.04    0.04
   0  -2 -11    0.00    0.08
   0   2  11   -0.01    0.06
  -1  -2 -11   10.40    0.58
   1   2  11   10.08    0.56
  -2  -2 -11    1.06    0.14
  -2  -2 -11    1.00    0.13
  -3  -2 -11   10.90    0.61
  -3  -2 -11   10.68    0.62
  -4  -2 -11    2.72    0.24
  -4  -2 -11    2.83    0.25
  -5  -2 -11    5.98    0.40
  -5  -2 -11    6.17    0.41
  -6  -2 -11    0.83    0.15
  -6  -2 -11    0.85    0.14
  -7  -2 -11    0.66    0.12
  -7  -2 -11    0.72    0.15
  -8  -2 -11    0.65    0.16
  -8  -2 -11    0.54    0.12
  -9  -2 -11    0.29    0.14
 -10  -2 -11    0.06    0.13
 -11  -2 -11    0.18    0.15
  10  -3 -11    0.08    0.24
 -10   3  11    0.65    0.15
   9  -3 -11    0.20    0.20
  -9   3  11    0.49    0.14
   8  -3 -11    0.22    0.17
   7  -3 -11    2.39    0.45
  -7   3  11    1.82    0.22
   6  -3 -11    6.46    0.55
  -6   3  11    6.10    0.40
   5  -3 -11    2.41    0.37
   5  -3 -11    2.22    0.21
  -5   3  11    2.15    0.21
   4  -3 -11    0.72    0.11
   4  -3 -11    0.47    0.11
   3  -3 -11    5.60    0.43
   3  -3 -11    5.54    0.36
  -3   3  11    6.02    0.35
   2  -3 -11    0.89    0.12
   2  -3 -11    1.02    0.23
  -2   3  11    1.14    0.14
   1  -3 -11    3.35    0.30
   1  -3 -11    3.59    0.27
  -1   3  11    3.58    0.24
   0  -3 -11    0.52    0.08
   0  -3 -11    0.74    0.11
   0   3  11    0.85    0.13
  -1  -3 -11    3.63    0.28
   1   3  11    3.57    0.26
  -2  -3 -11    0.86    0.13
  -3  -3 -11    5.54    0.38
  -3  -3 -11    5.55    0.37
  -4  -3 -11    0.84    0.14
  -4  -3 -11    0.89    0.14
  -5  -3 -11    2.27    0.26
  -5  -3 -11    2.32    0.26
  -6  -3 -11    5.72    0.40
  -6  -3 -11    5.97    0.42
  -7  -3 -11    2.19    0.28
  -7  -3 -11    2.28    0.26
  -8  -3 -11    0.51    0.15
  -8  -3 -11    0.69    0.13
  -9  -3 -11    0.29    0.15
 -10  -3 -11    0.54    0.18
 -11  -3 -11    0.26    0.15
  10  -4 -11   -0.17    0.22
 -10   4  11    0.17    0.15
   9  -4 -11    0.91    0.25
   8  -4 -11    0.73    0.22
  -8   4  11    1.37    0.23
   7  -4 -11    4.98    0.59
  -7   4  11    5.66    0.39
   6  -4 -11    0.13    0.14
  -6   4  11    0.30    0.11
   5  -4 -11    1.97    0.42
  -5   4  11    2.05    0.21
   4  -4 -11    2.91    0.26
   4  -4 -11    3.48    0.44
  -4   4  11    3.13    0.25
   3  -4 -11    3.81    0.41
   3  -4 -11    3.16    0.27
  -3   4  11    3.39    0.26
   2  -4 -11    7.40    0.50
   2  -4 -11    6.35    0.42
  -2   4  11    6.67    0.41
   1  -4 -11    0.25    0.10
  -1   4  11    0.32    0.09
   0  -4 -11   -0.05    0.09
   0   4  11   -0.01    0.07
  -1  -4 -11    0.18    0.10
   1   4  11    0.37    0.10
  -2  -4 -11    6.51    0.43
   2   4  11    6.53    0.41
  -3  -4 -11    3.39    0.27
  -3  -4 -11    3.06    0.29
  -4  -4 -11    3.10    0.30
  -4  -4 -11    3.02    0.28
  -5  -4 -11    1.75    0.25
  -5  -4 -11    1.56    0.25
  -6  -4 -11    0.36    0.12
  -6  -4 -11    0.20    0.13
  -7  -4 -11    5.30    0.39
  -7  -4 -11    4.67    0.42
  -8  -4 -11    1.01    0.19
  -9  -4 -11    1.52    0.24
 -10  -4 -11    0.15    0.15
 -10   5  11    2.05    0.31
  -9   5  11    0.39    0.15
  -8   5  11    2.33    0.29
  -7   5  11    2.98    0.30
  -6   5  11    1.99    0.24
  -5   5  11    0.44    0.12
  -4   5  11    0.81    0.13
  -3   5  11    6.80    0.42
  -2   5  11    0.68    0.12
   1  -5 -11    2.82    0.27
  -1   5  11    2.91    0.25
   0  -5 -11    4.48    0.34
   0   5  11    4.78    0.33
  -1  -5 -11    2.96    0.29
   1   5  11    3.38    0.27
  -2  -5 -11    0.45    0.13
   2   5  11    0.76    0.14
  -3  -5 -11    6.16    0.45
   3   5  11    6.50    0.43
  -4  -5 -11    0.61    0.14
  -4  -5 -11    0.62    0.14
  -5  -5 -11    0.35    0.14
  -6  -5 -11    1.51    0.27
  -7  -5 -11    2.27    0.31
  -8  -5 -11    1.36    0.23
  -9  -5 -11    0.49    0.17
 -10  -5 -11    1.00    0.21
  -9   6  11    0.53    0.17
  -8   6  11    0.28    0.15
  -7   6  11    0.24    0.13
  -6   6  11    0.22    0.12
  -5   6  11    0.17    0.11
  -4   6  11    2.06    0.24
  -3   6  11    1.38    0.22
  -2   6  11    1.41    0.22
  -1   6  11    0.46    0.12
   0   6  11    0.03    0.10
   1   6  11    0.43    0.13
   2   6  11    1.33    0.24
   3   6  11    1.15    0.19
   4   6  11    1.44    0.26
  -5  -6 -11    0.09    0.12
  -6  -6 -11    0.02    0.12
  -7  -6 -11    0.02    0.13
  -8  -6 -11    0.13    0.15
  -9  -6 -11    0.34    0.18
  -9   7  11    0.11    0.15
  -8   7  11    0.84    0.19
  -7   7  11    0.01    0.13
  -6   7  11    0.09    0.12
  -5   7  11    0.11    0.12
  -4   7  11    0.46    0.14
  -3   7  11    0.05    0.12
  -2   7  11    1.99    0.27
  -1   7  11    3.01    0.29
   0   7  11    2.56    0.28
   1   7  11    2.99    0.30
   2   7  11    1.75    0.26
   3   7  11   -0.03    0.13
   4   7  11    0.46    0.16
   5   7  11    0.16    0.15
  -6  -7 -11   -0.03    0.13
  -7  -7 -11   -0.03    0.13
  -8  -7 -11    0.59    0.17
  -9  -7 -11   -0.04    0.14
  -8   8  11    0.20    0.16
  -7   8  11    0.00    0.14
  -6   8  11    0.93    0.18
  -5   8  11   -0.02    0.13
  -4   8  11    0.04    0.13
  -3   8  11    1.71    0.27
  -2   8  11    2.51    0.31
  -1   8  11   10.65    0.65
   1   8  11   10.40    0.64
   2   8  11    2.77    0.30
   3   8  11    1.85    0.27
   4   8  11    0.12    0.14
   5   8  11    0.11    0.15
   6   8  11    0.86    0.20
  -8  -8 -11    0.17    0.16
  -7   9  11   -0.05    0.15
  -6   9  11    0.03    0.15
  -5   9  11    0.97    0.19
  -4   9  11    0.62    0.17
  -3   9  11    0.27    0.15
  -2   9  11    0.03    0.15
  -1   9  11    2.38    0.31
   0   9  11    5.88    0.44
   1   9  11    2.39    0.30
   2   9  11    0.28    0.15
   3   9  11    0.52    0.17
   4   9  11    0.79    0.18
   5   9  11    0.78    0.19
   6   9  11   -0.01    0.15
   7   9  11    0.03    0.17
  -6  10  11    0.41    0.18
  -5  10  11    0.27    0.17
  -4  10  11    0.37    0.18
  -3  10  11    0.18    0.16
  -2  10  11    0.42    0.17
  -1  10  11    1.81    0.31
   0  10  11   -0.02    0.15
   1  10  11    1.71    0.30
   2  10  11    0.65    0.18
   3  10  11    0.33    0.18
   4  10  11    0.44    0.17
   5  10  11    0.33    0.18
   6  10  11    0.44    0.20
  -4  11  11    0.11    0.17
  -3  11  11    0.30    0.18
  -2  11  11    0.44    0.18
  -1  11  11    0.93    0.21
   0  11  11    0.88    0.21
   1  11  11    0.91    0.20
   2  11  11    0.34    0.19
   3  11  11    0.38    0.18
   4  11  11    0.25    0.18
   2  11 -12    0.58    0.16
   1  11 -12   -0.02    0.12
   0  11 -12    0.01    0.12
  -1  11 -12    0.12    0.12
  -2  11 -12    0.66    0.16
   5  10 -12    0.34    0.14
   4  10 -12    0.03    0.12
   3  10 -12    1.82    0.27
   2  10 -12    1.07    0.17
   1  10 -12    0.52    0.14
   0  10 -12    1.88    0.26
  -1  10 -12    0.50    0.13
  -2  10 -12    1.07    0.16
  -3  10 -12    1.06    0.16
  -4  10 -12   -0.05    0.10
  -5  10 -12    0.36    0.12
   6   9 -12    0.14    0.12
   6   9 -12    0.21    0.15
   5   9 -12    0.00    0.11
   4   9 -12    0.15    0.12
   3   9 -12    0.01    0.11
   2   9 -12    0.60    0.13
   1   9 -12    2.77    0.28
   0   9 -12    0.08    0.10
  -1   9 -12    2.42    0.27
  -2   9 -12    0.62    0.13
  -3   9 -12    0.05    0.09
  -4   9 -12    0.12    0.10
  -5   9 -12   -0.02    0.09
  -6   9 -12    0.10    0.10
   7   8 -12    0.13    0.14
   6   8 -12    0.14    0.13
   6   8 -12    0.17    0.12
   5   8 -12    0.44    0.17
   5   8 -12    0.58    0.13
   4   8 -12    0.01    0.10
   3   8 -12    0.13    0.10
   2   8 -12   -0.04    0.09
   1   8 -12   -0.01    0.10
   0   8 -12    4.55    0.35
  -1   8 -12   -0.01    0.09
  -2   8 -12   -0.04    0.08
  -3   8 -12    0.15    0.09
  -4   8 -12    0.00    0.08
  -5   8 -12    0.62    0.12
  -6   8 -12    0.11    0.10
  -7   8 -12    0.15    0.11
   8   7 -12   -0.06    0.16
   7   7 -12    0.18    0.14
   6   7 -12    0.11    0.12
   6   7 -12    0.09    0.10
   5   7 -12    0.07    0.10
   5   7 -12    0.07    0.12
   4   7 -12    0.60    0.12
   3   7 -12    0.16    0.10
   2   7 -12    2.91    0.26
   1   7 -12    2.97    0.26
  -1   7 -12    2.82    0.25
  -2   7 -12    2.62    0.24
  -3   7 -12    0.13    0.08
  -4   7 -12    0.52    0.11
  -5   7 -12    0.13    0.09
  -6   7 -12    0.06    0.09
  -7   7 -12    0.40    0.12
   9   6 -12    0.42    0.26
   8   6 -12    0.41    0.19
   7   6 -12    0.27    0.17
   6   6 -12    0.02    0.09
   6   6 -12   -0.03    0.11
   5   6 -12    0.65    0.12
   5   6 -12    0.45    0.15
   4   6 -12    1.59    0.21
   3   6 -12   -0.08    0.08
   2   6 -12    0.15    0.09
   1   6 -12    0.93    0.13
   0   6 -12    4.64    0.33
  -1   6 -12    0.78    0.12
  -2   6 -12    0.11    0.08
  -3   6 -12   -0.08    0.07
  -4   6 -12    1.60    0.19
  -5   6 -12    0.65    0.11
  -6   6 -12    0.00    0.09
  -7   6 -12    0.36    0.11
  -7   6 -12    0.61    0.15
  -8   6 -12    0.83    0.16
  -9   6 -12    0.55    0.16
   9   5 -12    0.01    0.21
   8   5 -12    0.13    0.17
   7   5 -12    0.28    0.17
   6   5 -12   -0.01    0.11
   5   5 -12    0.79    0.17
   5   5 -12    1.28    0.19
   4   5 -12    0.18    0.09
   4   5 -12    0.15    0.13
   3   5 -12    0.18    0.09
   2   5 -12    1.51    0.20
   1   5 -12    2.03    0.21
   0   5 -12   -0.02    0.07
  -1   5 -12    1.94    0.19
  -2   5 -12    1.48    0.19
  -3   5 -12    0.13    0.08
  -4   5 -12    0.18    0.09
  -5   5 -12    1.29    0.18
  -5   5 -12    1.24    0.19
  -6   5 -12   -0.01    0.09
  -6   5 -12    0.07    0.09
  -7   5 -12    0.39    0.11
  -7   5 -12    0.50    0.13
  -8   5 -12    0.30    0.13
  -9   5 -12    0.19    0.13
  10   4 -12    0.17    0.23
   9   4 -12    0.29    0.24
   8   4 -12    2.53    0.56
   7   4 -12    0.63    0.18
   6   4 -12    2.89    0.26
   6   4 -12    3.36    0.51
   5   4 -12    3.32    0.27
   5   4 -12    3.60    0.46
   4   4 -12    0.15    0.09
   4   4 -12    0.10    0.10
   3   4 -12    4.66    0.49
   3   4 -12    5.00    0.33
   2   4 -12    1.59    0.19
   1   4 -12    8.09    0.47
   0   4 -12    2.86    0.23
  -1   4 -12    7.62    0.45
  -2   4 -12    1.64    0.18
  -3   4 -12    4.67    0.29
  -3   4 -12    4.70    0.32
  -4   4 -12    0.09    0.08
  -4   4 -12    0.19    0.08
  -5   4 -12    3.30    0.27
  -5   4 -12    3.42    0.26
  -6   4 -12    3.19    0.26
  -6   4 -12    2.95    0.26
  -7   4 -12    0.83    0.14
  -7   4 -12    0.77    0.13
  -8   4 -12    2.50    0.28
  -9   4 -12    0.35    0.14
 -10   4 -12    0.15    0.14
  10   3 -12    0.37    0.25
   9   3 -12    0.48    0.24
   8   3 -12    0.22    0.17
   7   3 -12    0.01    0.14
   6   3 -12    0.09    0.12
   6   3 -12    0.04    0.09
   5   3 -12    3.44    0.28
   5   3 -12    3.46    0.46
   4   3 -12   13.70    0.90
   4   3 -12   14.00    0.76
   3   3 -12    1.70    0.32
   3   3 -12    1.68    0.19
   2   3 -12    0.53    0.10
   1   3 -12    0.49    0.09
   0   3 -12    0.03    0.07
  -1   3 -12    0.62    0.09
  -2   3 -12    0.36    0.06
  -2   3 -12    0.34    0.08
  -3   3 -12    1.62    0.19
  -3   3 -12    1.55    0.15
  -4   3 -12   13.19    0.71
  -4   3 -12   12.48    0.70
  -5   3 -12    2.80    0.24
  -5   3 -12    3.22    0.26
  -6   3 -12    0.18    0.09
  -6   3 -12    0.01    0.09
  -7   3 -12   -0.02    0.10
  -7   3 -12    0.05    0.09
  -8   3 -12    0.29    0.12
  -8   3 -12    0.30    0.17
  -9   3 -12    0.65    0.15
 -10   3 -12    0.48    0.15
  10   2 -12    0.31    0.24
   9   2 -12    0.05    0.20
   8   2 -12    0.00    0.16
   7   2 -12    0.06    0.14
   6   2 -12    0.48    0.16
   6   2 -12    0.75    0.11
   5   2 -12    0.44    0.14
   5   2 -12    0.61    0.11
   4   2 -12    9.15    0.53
   4   2 -12    9.19    0.66
   3   2 -12    2.21    0.31
   3   2 -12    2.30    0.21
   2   2 -12    0.09    0.07
   2   2 -12    0.06    0.07
   1   2 -12    2.19    0.20
   0   2 -12    0.20    0.07
  -1   2 -12    1.90    0.18
  -2   2 -12    0.05    0.05
  -2   2 -12    0.15    0.07
  -3   2 -12    2.09    0.20
  -3   2 -12    2.04    0.17
  -4   2 -12    8.07    0.48
  -4   2 -12    8.88    0.50
  -5   2 -12    0.55    0.11
  -5   2 -12    0.66    0.12
  -6   2 -12    0.82    0.13
  -6   2 -12    0.71    0.12
  -7   2 -12    0.07    0.09
  -7   2 -12   -0.02    0.10
  -8   2 -12   -0.01    0.12
  -8   2 -12    0.06    0.10
  -9   2 -12    0.11    0.12
 -10   2 -12    0.33    0.14
  10   1 -12   -0.21    0.20
   9   1 -12    0.14    0.20
   8   1 -12    0.50    0.19
   7   1 -12    0.16    0.14
   6   1 -12   -0.09    0.11
   6   1 -12    0.05    0.08
   5   1 -12    0.25    0.09
   5   1 -12    0.08    0.11
   4   1 -12    0.54    0.12
   3   1 -12   12.12    0.76
   3   1 -12   12.39    0.67
   2   1 -12    2.10    0.27
   2   1 -12    2.25    0.20
   1   1 -12    1.46    0.17
   1   1 -12    1.43    0.21
   0   1 -12   -0.02    0.05
   0   1 -12    0.08    0.07
  -1   1 -12    1.24    0.11
  -1   1 -12    1.27    0.16
  -2   1 -12    2.14    0.20
  -2   1 -12    1.96    0.16
  -3   1 -12   11.89    0.66
  -3   1 -12   11.81    0.65
  -4   1 -12    0.89    0.12
  -4   1 -12    0.95    0.14
  -5   1 -12    0.24    0.08
  -5   1 -12    0.21    0.10
  -6   1 -12   -0.02    0.09
  -6   1 -12   -0.01    0.08
  -7   1 -12    0.22    0.10
  -7   1 -12    0.23    0.11
  -8   1 -12    0.77    0.15
  -8   1 -12    0.52    0.12
  -9   1 -12    0.25    0.13
 -10   1 -12    0.14    0.13
  10   0 -12    0.03    0.21
   9   0 -12   -0.19    0.17
   8   0 -12   -0.06    0.15
   7   0 -12    0.00    0.13
   6   0 -12    2.33    0.42
   6   0 -12    2.01    0.21
   5   0 -12   -0.07    0.06
   5   0 -12   -0.05    0.08
   4   0 -12    4.71    0.42
   4   0 -12    4.57    0.31
  -4   0  12    4.63    0.27
   3   0 -12   -0.05    0.06
   3   0 -12   -0.07    0.07
  -3   0  12   -0.06    0.04
   2   0 -12    0.25    0.08
   2   0 -12    0.17    0.07
   1   0 -12    0.00    0.07
   1   0 -12   -0.05    0.05
   0   0 -12   24.58    1.26
   0   0 -12   24.25    1.28
   0   0  12   23.90    1.23
  -1   0 -12    0.03    0.07
  -1   0 -12    0.00    0.04
  -2   0 -12    0.35    0.09
  -2   0 -12    0.38    0.07
  -3   0 -12   -0.03    0.08
  -3   0 -12    0.02    0.06
  -4   0 -12    4.88    0.32
  -4   0 -12    4.63    0.33
  -5   0 -12   -0.14    0.08
  -5   0 -12   -0.11    0.07
  -6   0 -12    2.00    0.22
  -6   0 -12    2.16    0.23
  -7   0 -12   -0.03    0.08
  -7   0 -12   -0.08    0.09
  -8   0 -12    0.03    0.10
  -8   0 -12   -0.02    0.10
  -9   0 -12    0.05    0.11
 -10   0 -12    0.28    0.13
 -11   0 -12   -0.02    0.12
  10  -1 -12   -0.19    0.19
   9  -1 -12    0.09    0.18
   8  -1 -12    0.38    0.16
   7  -1 -12    0.10    0.11
   6  -1 -12    0.06    0.09
   6  -1 -12    0.01    0.10
  -6   1  12    0.07    0.06
   5  -1 -12    0.14    0.10
   5  -1 -12    0.29    0.08
  -5   1  12    0.30    0.07
   4  -1 -12    1.27    0.28
   4  -1 -12    1.09    0.17
  -4   1  12    0.91    0.13
   3  -1 -12   12.50    0.68
   3  -1 -12   12.22    0.74
  -3   1  12   12.48    0.65
   2  -1 -12    2.20    0.25
   2  -1 -12    2.04    0.21
  -2   1  12    2.04    0.16
   1  -1 -12    1.29    0.19
   1  -1 -12    1.54    0.18
  -1   1  12    1.46    0.13
   0  -1 -12    0.02    0.04
   0  -1 -12   -0.02    0.07
   0   1  12   -0.02    0.05
  -1  -1 -12    1.42    0.19
  -1  -1 -12    1.36    0.15
   1   1  12    1.30    0.15
  -2  -1 -12    2.10    0.18
  -2  -1 -12    2.18    0.21
  -3  -1 -12   12.45    0.70
  -3  -1 -12   12.78    0.70
  -4  -1 -12    1.05    0.16
  -4  -1 -12    0.84    0.13
  -5  -1 -12    0.32    0.11
  -5  -1 -12    0.20    0.10
  -6  -1 -12    0.09    0.10
  -6  -1 -12    0.01    0.09
  -7  -1 -12    0.32    0.12
  -7  -1 -12    0.27    0.11
  -8  -1 -12    0.70    0.15
  -8  -1 -12    0.64    0.13
  -9  -1 -12    0.34    0.13
 -10  -1 -12    0.04    0.13
  10  -2 -12    0.15    0.23
   9  -2 -12    0.01    0.17
   8  -2 -12   -0.01    0.14
  -8   2  12    0.18    0.09
   7  -2 -12   -0.08    0.12
  -7   2  12    0.12    0.08
   6  -2 -12    0.49    0.13
   5  -2 -12    0.77    0.11
   5  -2 -12    0.47    0.12
  -5   2  12    0.79    0.11
   4  -2 -12    8.97    0.51
   4  -2 -12    8.72    0.61
  -4   2  12    9.21    0.50
   3  -2 -12    2.10    0.29
   3  -2 -12    2.21    0.21
  -3   2  12    2.23    0.18
   2  -2 -12    0.11    0.08
   2  -2 -12    0.02    0.07
  -2   2  12    0.10    0.06
   1  -2 -12    2.12    0.24
   1  -2 -12    2.13    0.21
  -1   2  12    2.11    0.17
   0  -2 -12    0.05    0.05
   0  -2 -12    0.11    0.09
   0   2  12    0.09    0.06
  -1  -2 -12    2.06    0.22
   1   2  12    2.12    0.19
  -2  -2 -12    0.06    0.07
  -2  -2 -12    0.09    0.09
  -3  -2 -12    2.25    0.21
  -3  -2 -12    2.09    0.23
  -4  -2 -12    9.12    0.55
  -4  -2 -12    9.37    0.55
  -5  -2 -12    0.64    0.12
  -5  -2 -12    0.60    0.13
  -6  -2 -12    0.70    0.13
  -6  -2 -12    0.87    0.15
  -7  -2 -12    0.16    0.10
  -7  -2 -12    0.15    0.11
  -8  -2 -12    0.14    0.11
  -8  -2 -12    0.13    0.12
  -9  -2 -12    0.45    0.14
 -10  -2 -12    0.49    0.17
  10  -3 -12    0.09    0.25
  -9   3  12    0.98    0.17
   8  -3 -12    0.10    0.17
  -8   3  12    0.43    0.12
   7  -3 -12   -0.03    0.12
  -7   3  12    0.12    0.09
   6  -3 -12    0.05    0.11
  -6   3  12    0.16    0.09
   5  -3 -12    3.42    0.27
   5  -3 -12    3.22    0.39
  -5   3  12    3.50    0.26
   4  -3 -12   14.23    0.85
   4  -3 -12   13.49    0.76
  -4   3  12   14.05    0.75
   3  -3 -12    1.55    0.28
   3  -3 -12    1.51    0.20
  -3   3  12    1.81    0.17
   2  -3 -12    0.36    0.10
   2  -3 -12    0.22    0.08
  -2   3  12    0.47    0.09
   1  -3 -12    0.33    0.08
   1  -3 -12    0.48    0.11
  -1   3  12    0.49    0.09
   0  -3 -12    0.03    0.09
   0   3  12   -0.01    0.07
  -1  -3 -12    0.52    0.12
   1   3  12    0.63    0.11
  -2  -3 -12    0.33    0.11
   2   3  12    0.42    0.11
  -3  -3 -12    1.51    0.23
  -3  -3 -12    1.52    0.20
  -4  -3 -12   13.50    0.78
  -4  -3 -12   14.13    0.79
  -5  -3 -12    3.41    0.31
  -5  -3 -12    3.45    0.31
  -6  -3 -12    0.29    0.12
  -6  -3 -12    0.23    0.11
  -7  -3 -12    0.05    0.11
  -7  -3 -12    0.16    0.11
  -8  -3 -12    0.40    0.15
  -8  -3 -12    0.43    0.13
  -9  -3 -12    0.71    0.18
 -10  -3 -12    0.48    0.16
  10  -4 -12    0.00    0.24
 -10   4  12    0.48    0.16
   9  -4 -12    0.02    0.20
  -9   4  12    0.52    0.15
   8  -4 -12    2.43    0.57
  -8   4  12    2.76    0.29
   7  -4 -12    0.43    0.18
   6  -4 -12    3.63    0.51
  -6   4  12    3.44    0.28
   5  -4 -12    3.41    0.45
  -5   4  12    3.68    0.28
   4  -4 -12    0.00    0.11
   4  -4 -12    0.08    0.09
  -4   4  12    0.16    0.09
   3  -4 -12    5.91    0.49
   3  -4 -12    5.28    0.37
  -3   4  12    5.48    0.35
   2  -4 -12    1.62    0.30
   2  -4 -12    1.32    0.16
  -2   4  12    1.55    0.18
   1  -4 -12    8.66    0.53
  -1   4  12    8.93    0.51
   0  -4 -12    2.86    0.27
   0   4  12    2.69    0.24
  -1  -4 -12    8.78    0.54
   1   4  12    8.72    0.52
  -2  -4 -12    1.41    0.18
   2   4  12    1.58    0.21
  -3  -4 -12    5.20    0.39
  -3  -4 -12    5.10    0.37
  -4  -4 -12    0.09    0.12
  -4  -4 -12    0.11    0.10
  -5  -4 -12    3.88    0.33
  -5  -4 -12    3.52    0.33
  -6  -4 -12    3.22    0.33
  -6  -4 -12    3.62    0.33
  -7  -4 -12    1.08    0.17
  -7  -4 -12    1.04    0.19
  -8  -4 -12    2.35    0.33
  -9  -4 -12    0.32    0.16
 -10  -4 -12    0.25    0.16
  -9   5  12    0.19    0.14
  -8   5  12    0.34    0.14
   7  -5 -12    0.15    0.19
  -7   5  12    0.56    0.14
   6  -5 -12   -0.18    0.15
  -6   5  12   -0.02    0.10
  -5   5  12    1.31    0.21
  -4   5  12    0.14    0.10
  -3   5  12    0.20    0.10
   2  -5 -12    1.65    0.23
  -2   5  12    1.66    0.21
   1  -5 -12    1.85    0.25
  -1   5  12    2.21    0.22
   0  -5 -12   -0.11    0.10
   0   5  12   -0.09    0.09
  -1  -5 -12    1.55    0.19
   1   5  12    1.94    0.22
  -2  -5 -12    1.38    0.18
   2   5  12    1.44    0.23
  -3  -5 -12    0.24    0.13
   3   5  12    0.35    0.13
  -4  -5 -12    0.32    0.13
  -4  -5 -12    0.29    0.13
  -5  -5 -12    1.24    0.19
  -5  -5 -12    1.28    0.18
  -6  -5 -12   -0.12    0.11
  -7  -5 -12    0.42    0.16
  -8  -5 -12    0.19    0.15
  -9  -5 -12    0.03    0.15
  -9   6  12    0.56    0.17
  -8   6  12    1.04    0.19
  -7   6  12    0.56    0.15
  -6   6  12   -0.05    0.11
  -5   6  12    0.92    0.15
  -4   6  12    1.78    0.23
  -3   6  12   -0.08    0.10
  -2   6  12    0.34    0.12
  -1   6  12    1.17    0.21
   0   6  12    5.07    0.38
   1   6  12    1.24    0.18
   2   6  12    0.21    0.13
   3   6  12   -0.01    0.12
   4   6  12    1.51    0.26
  -5  -6 -12    0.66    0.16
  -6  -6 -12   -0.03    0.12
  -7  -6 -12    0.29    0.15
  -8  -6 -12    0.80    0.21
  -9  -6 -12    0.44    0.18
  -8   7  12   -0.05    0.15
  -7   7  12    0.46    0.16
  -6   7  12    0.17    0.13
  -5   7  12    0.04    0.12
  -4   7  12    0.71    0.15
  -3   7  12    0.08    0.12
  -2   7  12    3.47    0.32
  -1   7  12    3.55    0.31
   0   7  12   -0.06    0.11
   1   7  12    3.54    0.33
   2   7  12    3.28    0.31
   3   7  12    0.10    0.13
   4   7  12    0.79    0.18
   5   7  12    0.16    0.15
  -6  -7 -12    0.16    0.14
  -7  -7 -12    0.43    0.16
  -8  -7 -12   -0.04    0.14
  -7   8  12    0.16    0.15
  -6   8  12    0.21    0.14
  -5   8  12    0.87    0.17
  -4   8  12    0.00    0.13
  -3   8  12    0.01    0.13
  -2   8  12   -0.08    0.13
  -1   8  12    0.13    0.14
   0   8  12    5.48    0.42
   1   8  12    0.15    0.13
   2   8  12   -0.03    0.12
   3   8  12    0.21    0.13
   4   8  12    0.07    0.14
   5   8  12    0.81    0.20
   6   8  12    0.35    0.17
   7   8  12    0.20    0.18
  -6   9  12    0.17    0.15
  -5   9  12   -0.11    0.14
  -4   9  12    0.08    0.15
  -3   9  12   -0.04    0.14
  -2   9  12    0.76    0.18
  -1   9  12    2.84    0.34
   0   9  12    0.13    0.14
   1   9  12    3.12    0.34
   2   9  12    0.71    0.18
   3   9  12    0.09    0.14
   4   9  12    0.05    0.14
   5   9  12    0.02    0.16
   6   9  12    0.44    0.19
  -5  10  12    0.20    0.18
  -4  10  12   -0.13    0.16
  -3  10  12    1.55    0.24
  -2  10  12    1.34    0.22
  -1  10  12    0.68    0.19
   0  10  12    1.81    0.31
   1  10  12    0.61    0.18
   2  10  12    1.32    0.22
   3  10  12    1.68    0.31
   4  10  12    0.00    0.15
   5  10  12    0.36    0.18
  -3  11  12    0.93    0.22
  -2  11  12    0.67    0.20
  -1  11  12    0.09    0.18
   0  11  12   -0.09    0.16
   1  11  12    0.06    0.17
   2  11  12    0.80    0.21
   3  11  12    0.67    0.20
   0  11 -13    0.03    0.13
   4  10 -13    0.27    0.15
   3  10 -13    0.55    0.16
   2  10 -13    0.69    0.16
   1  10 -13    0.17    0.12
   0  10 -13    0.00    0.11
  -1  10 -13    0.18    0.12
  -2  10 -13    0.80    0.15
  -3  10 -13    0.48    0.14
  -4  10 -13    0.21    0.12
   6   9 -13    0.05    0.12
   6   9 -13    0.15    0.14
   5   9 -13    0.22    0.13
   5   9 -13    0.26    0.17
   4   9 -13    0.09    0.12
   3   9 -13    1.46    0.19
   2   9 -13    0.71    0.15
   1   9 -13    4.01    0.35
   0   9 -13    0.24    0.12
  -1   9 -13    4.33    0.35
  -2   9 -13    0.55    0.13
  -3   9 -13    1.51    0.23
  -4   9 -13    0.05    0.10
  -5   9 -13    0.19    0.11
  -6   9 -13    0.05    0.11
   7   8 -13    0.08    0.14
   6   8 -13    0.19    0.12
   6   8 -13    0.12    0.14
   5   8 -13   -0.12    0.10
   5   8 -13    0.02    0.13
   4   8 -13    0.07    0.11
   3   8 -13    0.27    0.12
   2   8 -13    0.08    0.10
   1   8 -13    0.75    0.14
   0   8 -13   -0.13    0.10
  -1   8 -13    0.93    0.14
  -2   8 -13    0.07    0.10
  -3   8 -13    0.27    0.10
  -4   8 -13    0.09    0.09
  -5   8 -13   -0.09    0.09
  -6   8 -13    0.13    0.10
  -7   8 -13    0.03    0.11
   8   7 -13    0.29    0.19
   7   7 -13    0.12    0.15
   6   7 -13    0.51    0.17
   6   7 -13    0.79    0.14
   5   7 -13    0.06    0.10
   5   7 -13    0.14    0.13
   4   7 -13    0.02    0.09
   3   7 -13    0.26    0.11
   2   7 -13   -0.01    0.09
   1   7 -13    0.36    0.12
   0   7 -13    1.25    0.16
  -1   7 -13    0.45    0.11
  -2   7 -13    0.01    0.09
  -3   7 -13    0.28    0.10
  -4   7 -13    0.01    0.08
  -5   7 -13    0.13    0.09
  -6   7 -13    0.84    0.14
  -7   7 -13    0.23    0.11
   8   6 -13    0.40    0.20
   7   6 -13    0.04    0.16
   6   6 -13    0.74    0.13
   6   6 -13    0.47    0.16
   5   6 -13    0.29    0.13
   5   6 -13    0.43    0.11
   4   6 -13    0.40    0.11
   4   6 -13    0.26    0.14
   3   6 -13    0.40    0.11
   2   6 -13    0.04    0.09
   1   6 -13    1.62    0.21
   0   6 -13   -0.04    0.08
  -1   6 -13    1.58    0.20
  -2   6 -13    0.03    0.08
  -3   6 -13    0.36    0.10
  -4   6 -13    0.41    0.10
  -5   6 -13    0.46    0.11
  -6   6 -13    0.59    0.12
  -7   6 -13    0.19    0.11
   9   5 -13    0.17    0.23
   8   5 -13    0.09    0.17
   7   5 -13    0.08    0.15
   6   5 -13    0.70    0.18
   5   5 -13    0.29    0.13
   5   5 -13    0.52    0.12
   4   5 -13    0.30    0.10
   4   5 -13    0.23    0.12
   3   5 -13    2.75    0.25
   2   5 -13    2.16    0.23
   1   5 -13    2.06    0.21
   0   5 -13    0.46    0.10
  -1   5 -13    1.92    0.20
  -2   5 -13    1.74    0.20
  -3   5 -13    2.34    0.22
  -4   5 -13    0.38    0.10
  -5   5 -13    0.58    0.11
  -6   5 -13    1.52    0.21
  -7   5 -13    0.17    0.11
  -7   5 -13    0.26    0.11
  -8   5 -13    0.23    0.12
  -9   5 -13    0.27    0.14
   9   4 -13    0.38    0.26
   8   4 -13    0.25    0.19
   7   4 -13    0.31    0.17
   6   4 -13    0.85    0.13
   6   4 -13    0.44    0.16
   5   4 -13    0.53    0.11
   5   4 -13    0.34    0.13
   4   4 -13    3.12    0.27
   4   4 -13    2.92    0.45
   3   4 -13    0.14    0.11
   3   4 -13    0.26    0.10
   2   4 -13    0.91    0.13
   1   4 -13    1.97    0.20
   0   4 -13   -0.01    0.07
  -1   4 -13    1.98    0.20
  -2   4 -13    0.70    0.11
  -3   4 -13    0.13    0.09
  -4   4 -13    2.75    0.25
  -5   4 -13    0.57    0.11
  -5   4 -13    0.46    0.11
  -6   4 -13    0.79    0.13
  -6   4 -13    0.67    0.12
  -7   4 -13    0.55    0.12
  -7   4 -13    0.50    0.12
  -8   4 -13    0.59    0.14
  -8   4 -13    0.50    0.21
  -9   4 -13    0.47    0.14
  10   3 -13    0.51    0.27
   9   3 -13    0.06    0.22
   8   3 -13    0.06    0.19
   7   3 -13    0.32    0.16
   6   3 -13    0.22    0.14
   6   3 -13    0.40    0.11
   5   3 -13    1.14    0.20
   4   3 -13    3.71    0.46
   4   3 -13    3.99    0.30
   3   3 -13    4.01    0.44
   3   3 -13    3.98    0.30
   2   3 -13    2.12    0.35
   2   3 -13    2.08    0.22
   1   3 -13   10.97    0.62
   0   3 -13    3.43    0.26
  -1   3 -13   10.99    0.62
  -2   3 -13    2.03    0.20
  -3   3 -13    3.60    0.25
  -3   3 -13    3.86    0.28
  -4   3 -13    3.45    0.26
  -4   3 -13    2.79    0.23
  -5   3 -13    1.81    0.21
  -5   3 -13    1.87    0.19
  -6   3 -13    0.38    0.11
  -6   3 -13    0.36    0.11
  -7   3 -13    0.35    0.12
  -7   3 -13    0.48    0.12
  -8   3 -13    0.10    0.11
  -8   3 -13   -0.08    0.12
  -9   3 -13    0.17    0.12
 -10   3 -13    0.48    0.15
  10   2 -13   -0.22    0.23
   9   2 -13    0.42    0.22
   8   2 -13   -0.01    0.17
   7   2 -13    0.44    0.18
   6   2 -13    0.40    0.15
   6   2 -13    0.62    0.11
   5   2 -13    4.03    0.30
   5   2 -13    3.94    0.49
   4   2 -13    2.80    0.38
   4   2 -13    2.59    0.24
   3   2 -13    0.64    0.11
   3   2 -13    0.32    0.11
   2   2 -13    6.05    0.38
   2   2 -13    5.82    0.47
   1   2 -13    0.59    0.10
   1   2 -13    0.31    0.10
   0   2 -13   -0.05    0.07
  -1   2 -13    0.62    0.11
  -2   2 -13    5.61    0.33
  -2   2 -13    5.73    0.37
  -3   2 -13    0.45    0.10
  -3   2 -13    0.53    0.09
  -4   2 -13    2.38    0.21
  -4   2 -13    2.61    0.23
  -5   2 -13    3.78    0.29
  -5   2 -13    3.77    0.28
  -6   2 -13    0.52    0.12
  -6   2 -13    0.65    0.13
  -7   2 -13    0.53    0.13
  -7   2 -13    0.67    0.14
  -8   2 -13    0.02    0.10
  -8   2 -13   -0.01    0.11
  -9   2 -13    0.45    0.14
 -10   2 -13   -0.02    0.12
   9   1 -13   -0.24    0.18
   8   1 -13    1.24    0.24
   7   1 -13    0.29    0.16
   6   1 -13    0.53    0.16
   6   1 -13    0.86    0.13
   5   1 -13    0.40    0.13
   5   1 -13    0.61    0.11
   4   1 -13    0.00    0.09
   4   1 -13   -0.06    0.08
   3   1 -13    6.95    0.52
   3   1 -13    7.04    0.43
   2   1 -13    2.91    0.34
   2   1 -13    3.33    0.26
   1   1 -13    6.38    0.40
   1   1 -13    6.68    0.47
   0   1 -13    7.50    0.49
   0   1 -13    7.34    0.44
  -1   1 -13    6.21    0.39
  -2   1 -13    2.79    0.21
  -2   1 -13    3.33    0.25
  -3   1 -13    6.47    0.40
  -3   1 -13    6.99    0.42
  -4   1 -13   -0.01    0.09
  -4   1 -13    0.05    0.07
  -5   1 -13    0.69    0.12
  -5   1 -13    0.47    0.12
  -6   1 -13    0.67    0.13
  -6   1 -13    0.69    0.12
  -7   1 -13    0.45    0.12
  -7   1 -13    0.27    0.11
  -8   1 -13    1.92    0.25
  -8   1 -13    1.79    0.23
  -9   1 -13   -0.09    0.10
 -10   1 -13    0.01    0.12
  10   0 -13   -0.27    0.21
   9   0 -13   -0.21    0.17
   8   0 -13    0.42    0.18
   7   0 -13   -0.02    0.12
   6   0 -13    2.89    0.30
   6   0 -13    2.68    0.41
   5   0 -13   -0.05    0.07
   5   0 -13   -0.03    0.09
   4   0 -13    0.21    0.09
   4   0 -13    0.06    0.08
   3   0 -13   -0.04    0.08
   3   0 -13   -0.05    0.07
   2   0 -13   22.00    1.22
   2   0 -13   22.19    1.16
  -2   0  13   22.09    1.12
   1   0 -13   -0.02    0.06
   1   0 -13    0.05    0.08
  -1   0  13   -0.03    0.05
   0   0 -13    0.05    0.05
   0   0 -13    0.01    0.08
   0   0  13    0.06    0.05
  -1   0 -13    0.00    0.08
   1   0  13   -0.02    0.07
  -2   0 -13   21.01    1.10
  -2   0 -13   21.15    1.12
  -3   0 -13    0.01    0.09
  -3   0 -13    0.02    0.06
  -4   0 -13    0.26    0.09
  -4   0 -13    0.22    0.10
  -5   0 -13   -0.08    0.07
  -5   0 -13   -0.05    0.09
  -6   0 -13    3.18    0.27
  -6   0 -13    2.73    0.26
  -7   0 -13   -0.02    0.09
  -7   0 -13   -0.08    0.10
  -8   0 -13    0.66    0.14
  -8   0 -13    0.62    0.13
  -9   0 -13   -0.08    0.10
 -10   0 -13    0.11    0.13
  10  -1 -13   -0.28    0.19
   9  -1 -13   -0.21    0.17
   8  -1 -13    0.94    0.20
   7  -1 -13    0.18    0.12
   6  -1 -13    0.36    0.12
   5  -1 -13    0.43    0.12
   5  -1 -13    0.72    0.11
   4  -1 -13    0.02    0.08
   4  -1 -13    0.06    0.08
  -4   1  13    0.02    0.06
   3  -1 -13    6.93    0.42
   3  -1 -13    6.85    0.49
  -3   1  13    6.76    0.38
   2  -1 -13    3.13    0.26
   2  -1 -13    2.85    0.30
  -2   1  13    2.93    0.21
   1  -1 -13    6.20    0.39
   1  -1 -13    6.06    0.41
  -1   1  13    6.03    0.35
   0  -1 -13    6.93    0.44
   0  -1 -13    7.48    0.44
   0   1  13    7.03    0.40
  -1  -1 -13    6.10    0.40
   1   1  13    6.54    0.38
  -2  -1 -13    3.00    0.23
  -2  -1 -13    2.88    0.26
  -3  -1 -13    7.16    0.45
  -3  -1 -13    7.20    0.44
  -4  -1 -13    0.05    0.10
  -4  -1 -13    0.06    0.08
  -5  -1 -13    0.75    0.13
  -5  -1 -13    0.62    0.13
  -6  -1 -13    0.84    0.15
  -6  -1 -13    0.71    0.13
  -7  -1 -13    0.41    0.13
  -7  -1 -13    0.39    0.12
  -8  -1 -13    1.79    0.26
  -8  -1 -13    1.82    0.24
  -9  -1 -13   -0.04    0.12
 -10  -1 -13    0.05    0.13
  10  -2 -13   -0.17    0.21
   9  -2 -13    0.23    0.19
   8  -2 -13   -0.06    0.15
   7  -2 -13    0.37    0.15
   6  -2 -13    0.31    0.12
   5  -2 -13    4.02    0.42
   5  -2 -13    4.20    0.29
  -5   2  13    3.79    0.27
   4  -2 -13    2.97    0.36
   4  -2 -13    2.92    0.24
  -4   2  13    2.81    0.21
   3  -2 -13    0.52    0.11
  -3   2  13    0.60    0.09
   2  -2 -13    5.99    0.40
   2  -2 -13    5.96    0.44
  -2   2  13    6.38    0.36
   1  -2 -13    0.52    0.11
   1  -2 -13    0.33    0.08
   0  -2 -13   -0.06    0.09
   0   2  13   -0.08    0.06
  -1  -2 -13    0.44    0.12
   1   2  13    0.65    0.11
  -2  -2 -13    5.71    0.39
  -3  -2 -13    0.59    0.13
  -3  -2 -13    0.65    0.12
  -4  -2 -13    2.99    0.27
  -4  -2 -13    3.04    0.28
  -5  -2 -13    4.12    0.32
  -5  -2 -13    3.88    0.32
  -6  -2 -13    0.67    0.14
  -6  -2 -13    0.79    0.15
  -7  -2 -13    0.57    0.13
  -7  -2 -13    0.70    0.15
  -8  -2 -13    0.13    0.12
  -8  -2 -13    0.06    0.11
  -9  -2 -13    0.58    0.16
 -10  -2 -13    0.01    0.13
  10  -3 -13    0.13    0.27
   9  -3 -13   -0.05    0.21
   8  -3 -13   -0.14    0.16
  -8   3  13    0.32    0.13
   7  -3 -13    0.23    0.15
   6  -3 -13    0.15    0.12
  -6   3  13    0.53    0.11
   5  -3 -13    1.74    0.35
   5  -3 -13    2.01    0.21
  -5   3  13    1.66    0.19
   4  -3 -13    3.66    0.29
   4  -3 -13    3.68    0.39
  -4   3  13    3.73    0.26
   3  -3 -13    3.72    0.38
   3  -3 -13    4.00    0.30
  -3   3  13    3.95    0.27
   2  -3 -13    1.89    0.23
   2  -3 -13    1.71    0.26
  -2   3  13    2.01    0.18
   1  -3 -13   11.47    0.66
   1  -3 -13   11.78    0.70
  -1   3  13   11.33    0.63
   0  -3 -13    3.07    0.28
   0   3  13    3.14    0.24
  -1  -3 -13   11.07    0.66
   1   3  13   11.47    0.63
  -2  -3 -13    1.85    0.24
   2   3  13    2.06    0.22
  -3  -3 -13    3.35    0.29
  -3  -3 -13    3.70    0.31
  -4  -3 -13    3.43    0.30
  -4  -3 -13    3.82    0.32
  -5  -3 -13    1.94    0.25
  -5  -3 -13    2.19    0.26
  -6  -3 -13    0.60    0.15
  -6  -3 -13    0.37    0.13
  -7  -3 -13    0.63    0.14
  -7  -3 -13    0.64    0.16
  -8  -3 -13    0.16    0.13
  -8  -3 -13    0.15    0.12
  -9  -3 -13    0.18    0.14
 -10  -3 -13    0.54    0.18
   9  -4 -13    0.14    0.21
  -9   4  13    0.84    0.17
   8  -4 -13    0.11    0.19
  -8   4  13    0.61    0.14
   7  -4 -13    0.14    0.16
  -7   4  13    0.68    0.14
   6  -4 -13    0.39    0.16
   5  -4 -13    0.56    0.11
   5  -4 -13    0.29    0.14
  -5   4  13    0.55    0.11
   4  -4 -13    2.78    0.41
   4  -4 -13    2.83    0.26
  -4   4  13    2.74    0.24
   3  -4 -13    0.10    0.10
   3  -4 -13   -0.08    0.10
  -3   4  13    0.24    0.10
   2  -4 -13    0.51    0.12
   2  -4 -13    0.76    0.13
   1  -4 -13    2.01    0.26
  -1   4  13    2.17    0.21
   0  -4 -13   -0.14    0.10
   0   4  13   -0.02    0.09
  -1  -4 -13    2.26    0.27
   1   4  13    2.25    0.23
  -2  -4 -13    0.89    0.15
   2   4  13    1.00    0.16
  -3  -4 -13    0.20    0.13
   3   4  13    0.20    0.13
  -4  -4 -13    2.57    0.27
  -4  -4 -13    2.68    0.29
  -5  -4 -13    0.60    0.14
  -5  -4 -13    0.53    0.14
  -6  -4 -13    0.79    0.15
  -6  -4 -13    0.64    0.15
  -7  -4 -13    0.66    0.17
  -7  -4 -13    0.66    0.15
  -8  -4 -13    0.65    0.17
  -9  -4 -13    0.70    0.19
  -9   5  13    0.39    0.16
   8  -5 -13   -0.08    0.21
  -8   5  13    0.40    0.14
   7  -5 -13    0.00    0.18
  -7   5  13    0.17    0.12
   6  -5 -13    0.80    0.20
  -5   5  13    0.65    0.13
  -4   5  13    0.40    0.11
  -3   5  13    2.71    0.25
   2  -5 -13    2.04    0.25
  -2   5  13    2.18    0.23
   1  -5 -13    2.14    0.26
  -1   5  13    2.26    0.23
   0  -5 -13    0.45    0.13
   0   5  13    0.47    0.13
  -1  -5 -13    2.10    0.28
   1   5  13    2.06    0.24
  -2  -5 -13    1.95    0.27
   2   5  13    1.98    0.25
  -3  -5 -13    2.35    0.29
   3   5  13    2.50    0.28
  -4  -5 -13    0.36    0.14
  -5  -5 -13    0.40    0.14
  -5  -5 -13    0.63    0.15
  -6  -5 -13    1.32    0.21
  -7  -5 -13    0.00    0.13
  -8  -5 -13    0.31    0.16
  -9  -5 -13    0.26    0.17
  -8   6  13    0.71    0.18
  -7   6  13    0.23    0.13
  -6   6  13    0.78    0.15
  -5   6  13    0.70    0.14
  -4   6  13    0.42    0.13
  -3   6  13    0.39    0.13
  -2   6  13    0.07    0.11
  -1   6  13    1.82    0.23
   0   6  13    0.01    0.11
   1   6  13    2.21    0.27
   2   6  13    0.19    0.12
   3   6  13    0.35    0.14
   4   6  13    0.37    0.15
  -6  -6 -13    0.57    0.17
  -7  -6 -13    0.10    0.14
  -8  -6 -13    0.66    0.18
  -8   7  13    0.67    0.18
  -7   7  13    0.27    0.15
  -6   7  13    1.11    0.18
  -5   7  13    0.23    0.13
  -4   7  13    0.04    0.12
  -3   7  13    0.30    0.13
  -2   7  13    0.11    0.13
  -1   7  13    0.70    0.15
   0   7  13    1.84    0.26
   1   7  13    0.68    0.16
   2   7  13    0.18    0.12
   3   7  13    0.39    0.14
   4   7  13    0.11    0.14
   5   7  13    0.13    0.15
   6   7  13    1.21    0.23
  -7  -7 -13    0.19    0.15
  -8  -7 -13    0.42    0.17
  -7   8  13    0.17    0.15
  -6   8  13    0.18    0.14
  -5   8  13   -0.07    0.13
  -4   8  13    0.09    0.13
  -3   8  13    0.27    0.14
  -2   8  13    0.01    0.14
  -1   8  13    1.09    0.19
   0   8  13    0.22    0.14
   1   8  13    0.98    0.18
   2   8  13    0.19    0.14
   3   8  13    0.37    0.15
   4   8  13    0.09    0.14
   5   8  13   -0.08    0.15
   6   8  13    0.41    0.19
   7   8  13    0.18    0.19
  -6   9  13    0.14    0.16
  -5   9  13    0.28    0.17
  -4   9  13   -0.04    0.15
  -3   9  13    1.84    0.31
  -2   9  13    0.66    0.19
  -1   9  13    4.59    0.40
   0   9  13    0.20    0.15
   1   9  13    5.27    0.44
   2   9  13    1.04    0.20
   3   9  13    1.37    0.22
   4   9  13    0.23    0.16
   5   9  13    0.37    0.18
   6   9  13    0.07    0.18
  -4  10  13    0.10    0.17
  -3  10  13    0.83    0.20
  -2  10  13    1.22    0.22
  -1  10  13    0.10    0.17
   0  10  13   -0.20    0.15
   1  10  13    0.11    0.17
   2  10  13    0.86    0.20
   3  10  13    0.92    0.21
   4  10  13    0.29    0.18
  -1  11  13    0.43    0.20
   0  11  13    0.01    0.17
   3  10 -14   -0.05    0.13
   2  10 -14    1.44    0.21
   1  10 -14    0.31    0.14
   0  10 -14    0.48    0.15
  -1  10 -14    0.49    0.15
  -2  10 -14    1.88    0.28
  -3  10 -14    0.02    0.11
   5   9 -14    0.30    0.16
   5   9 -14    0.44    0.15
   4   9 -14    0.13    0.13
   3   9 -14    1.87    0.29
   2   9 -14    0.39    0.14
   1   9 -14    0.42    0.14
   0   9 -14   -0.01    0.11
  -1   9 -14    0.59    0.14
  -2   9 -14    0.47    0.13
  -3   9 -14    1.88    0.25
  -4   9 -14    0.21    0.11
  -5   9 -14    0.33    0.12
   6   8 -14    0.09    0.12
   6   8 -14    0.12    0.14
   5   8 -14    0.45    0.14
   5   8 -14    0.44    0.17
   4   8 -14    0.20    0.12
   3   8 -14    0.27    0.12
   2   8 -14    0.19    0.12
   1   8 -14    0.17    0.12
   0   8 -14    1.98    0.26
  -1   8 -14    0.22    0.11
  -2   8 -14    0.20    0.11
  -3   8 -14    0.20    0.10
  -4   8 -14    0.17    0.11
  -5   8 -14    0.39    0.12
  -6   8 -14    0.13    0.11
   7   7 -14   -0.05    0.16
   6   7 -14    0.11    0.14
   6   7 -14    0.21    0.12
   5   7 -14    0.10    0.12
   5   7 -14    0.00    0.11
   4   7 -14    0.29    0.12
   4   7 -14    0.24    0.14
   3   7 -14    0.17    0.11
   2   7 -14    0.12    0.10
   1   7 -14    0.61    0.13
   0   7 -14   -0.12    0.09
  -1   7 -14    0.54    0.12
  -2   7 -14    0.13    0.09
  -3   7 -14    0.07    0.09
  -4   7 -14    0.28    0.10
  -5   7 -14    0.12    0.10
  -6   7 -14    0.25    0.11
  -7   7 -14   -0.05    0.11
   8   6 -14    0.04    0.18
   7   6 -14    0.01    0.16
   6   6 -14    0.29    0.15
   6   6 -14    0.24    0.12
   5   6 -14    0.26    0.11
   5   6 -14    0.16    0.12
   4   6 -14    0.26    0.11
   4   6 -14    0.19    0.13
   3   6 -14    0.39    0.12
   2   6 -14    1.09    0.15
   1   6 -14   -0.13    0.09
   0   6 -14    3.06    0.27
  -1   6 -14   -0.09    0.08
  -2   6 -14    1.16    0.18
  -3   6 -14    0.30    0.10
  -4   6 -14    0.19    0.10
  -5   6 -14    0.16    0.10
  -6   6 -14    0.20    0.11
  -7   6 -14   -0.06    0.10
   8   5 -14   -0.10    0.17
   7   5 -14    0.03    0.14
   6   5 -14    0.41    0.18
   6   5 -14    0.63    0.13
   5   5 -14    0.40    0.14
   5   5 -14    0.60    0.12
   4   5 -14    0.43    0.14
   3   5 -14    0.01    0.09
   3   5 -14    0.09    0.12
   2   5 -14    5.31    0.37
   1   5 -14    1.01    0.14
   0   5 -14   -0.03    0.08
  -1   5 -14    1.38    0.19
  -2   5 -14    4.74    0.34
  -3   5 -14    0.08    0.09
  -4   5 -14    0.76    0.12
  -5   5 -14    0.59    0.12
  -6   5 -14    0.51    0.12
  -7   5 -14   -0.05    0.10
   9   4 -14    0.05    0.25
   8   4 -14    0.05    0.18
   7   4 -14    0.06    0.15
   6   4 -14    0.11    0.14
   6   4 -14    0.27    0.11
   5   4 -14    0.00    0.10
   5   4 -14    0.02    0.12
   4   4 -14   -0.06    0.10
   4   4 -14    0.04    0.09
   3   4 -14   10.70    0.77
   3   4 -14   11.04    0.63
   2   4 -14    0.83    0.13
   1   4 -14    1.50    0.20
   0   4 -14    0.41    0.10
  -1   4 -14    1.55    0.20
  -2   4 -14    0.83    0.12
  -3   4 -14   10.07    0.58
  -4   4 -14    0.03    0.09
  -5   4 -14    0.07    0.09
  -6   4 -14    0.21    0.11
  -7   4 -14    0.03    0.11
  -7   4 -14    0.08    0.10
  -8   4 -14    0.01    0.14
  -8   4 -14    0.09    0.11
  -9   4 -14    0.33    0.13
   9   3 -14    0.70    0.27
   8   3 -14   -0.07    0.20
   7   3 -14    0.29    0.17
   6   3 -14    0.36    0.11
   6   3 -14    0.10    0.13
   5   3 -14    0.01    0.09
   5   3 -14    0.00    0.11
   4   3 -14    0.07    0.11
   4   3 -14    0.43    0.11
   3   3 -14    4.09    0.45
   3   3 -14    3.82    0.31
   2   3 -14    0.16    0.10
   2   3 -14    0.10    0.10
   1   3 -14    0.02    0.09
   0   3 -14    0.02    0.08
  -1   3 -14   -0.03    0.08
  -2   3 -14    0.17    0.09
  -3   3 -14    3.51    0.28
  -4   3 -14    0.35    0.10
  -5   3 -14   -0.01    0.09
  -5   3 -14    0.02    0.07
  -6   3 -14    0.32    0.10
  -6   3 -14    0.19    0.11
  -7   3 -14    0.22    0.11
  -7   3 -14    0.37    0.12
  -8   3 -14    0.03    0.11
  -8   3 -14    0.09    0.12
  -9   3 -14    0.82    0.17
   9   2 -14    0.04    0.23
   8   2 -14   -0.08    0.19
   7   2 -14    0.11    0.16
   6   2 -14    0.65    0.17
   5   2 -14    0.65    0.15
   4   2 -14    0.27    0.10
   4   2 -14    0.03    0.10
   3   2 -14    1.93    0.23
   3   2 -14    2.15    0.36
   2   2 -14    9.08    0.64
   2   2 -14    8.83    0.53
   1   2 -14    1.29    0.30
   1   2 -14    1.44    0.19
   0   2 -14    3.67    0.28
  -1   2 -14    1.39    0.19
  -2   2 -14    8.25    0.49
  -3   2 -14    1.57    0.16
  -3   2 -14    1.89    0.22
  -4   2 -14    0.18    0.08
  -4   2 -14    0.27    0.10
  -5   2 -14    1.24    0.17
  -5   2 -14    0.98    0.14
  -6   2 -14    1.02    0.17
  -6   2 -14    0.96    0.15
  -7   2 -14    0.13    0.10
  -7   2 -14    0.20    0.11
  -8   2 -14   -0.05    0.11
  -8   2 -14    0.02    0.11
 -10   2 -14   -0.01    0.12
  10   1 -14   -0.33    0.24
   9   1 -14   -0.30    0.20
   8   1 -14    0.71    0.21
   7   1 -14    0.12    0.15
   6   1 -14    0.06    0.12
   5   1 -14    0.41    0.11
   5   1 -14    0.18    0.12
   4   1 -14    0.53    0.12
   4   1 -14    0.25    0.11
   3   1 -14   -0.11    0.09
   3   1 -14   -0.09    0.08
   2   1 -14   10.06    0.68
   2   1 -14   10.47    0.60
   1   1 -14   11.32    0.71
   1   1 -14   11.11    0.64
   0   1 -14    0.12    0.09
  -1   1 -14   10.21    0.57
  -1   1 -14    9.54    0.62
  -2   1 -14    9.58    0.54
  -2   1 -14    8.90    0.51
  -3   1 -14   -0.03    0.06
  -3   1 -14   -0.08    0.09
  -4   1 -14    0.40    0.11
  -4   1 -14    0.41    0.09
  -5   1 -14    0.45    0.11
  -5   1 -14    0.40    0.11
  -6   1 -14    0.05    0.10
  -6   1 -14    0.03    0.09
  -7   1 -14    0.23    0.11
  -7   1 -14    0.31    0.12
  -8   1 -14    0.80    0.15
  -8   1 -14    0.72    0.14
  -9   1 -14   -0.03    0.10
 -10   1 -14   -0.08    0.11
  10   0 -14   -0.16    0.24
   9   0 -14   -0.23    0.18
   8   0 -14   -0.05    0.15
   7   0 -14   -0.07    0.12
   6   0 -14    0.00    0.11
   5   0 -14   -0.03    0.09
   5   0 -14   -0.04    0.07
   4   0 -14    1.32    0.19
   4   0 -14    1.48    0.31
   3   0 -14   -0.07    0.07
   3   0 -14   -0.06    0.09
   2   0 -14    5.29    0.37
   2   0 -14    5.25    0.43
   1   0 -14    0.24    0.11
   0   0 -14   52.16    2.66
   0   0 -14   52.23    2.63
   0   0  14   50.75    2.60
  -1   0 -14    0.16    0.10
   1   0  14   -0.01    0.08
  -2   0 -14    4.83    0.31
  -2   0 -14    4.97    0.35
  -3   0 -14   -0.10    0.09
  -3   0 -14   -0.03    0.06
  -4   0 -14    1.46    0.17
  -4   0 -14    1.08    0.15
  -5   0 -14   -0.03    0.08
  -5   0 -14   -0.05    0.09
  -6   0 -14    0.03    0.10
  -6   0 -14    0.04    0.09
  -7   0 -14    0.07    0.11
  -7   0 -14    0.00    0.10
  -8   0 -14    0.00    0.11
  -8   0 -14    0.02    0.11
  -9   0 -14   -0.02    0.11
 -10   0 -14    0.26    0.14
   9  -1 -14   -0.26    0.19
   8  -1 -14    0.50    0.18
   7  -1 -14    0.10    0.13
   6  -1 -14    0.05    0.10
   5  -1 -14    0.16    0.11
   5  -1 -14    0.41    0.10
   4  -1 -14    0.25    0.10
   3  -1 -14    0.00    0.09
   3  -1 -14   -0.07    0.07
   2  -1 -14    9.30    0.61
   2  -1 -14    9.39    0.56
  -2   1  14    9.59    0.52
   1  -1 -14   10.12    0.58
   1  -1 -14    9.55    0.61
  -1   1  14   10.06    0.54
   0  -1 -14   -0.15    0.09
   0   1  14   -0.02    0.07
  -1  -1 -14   10.16    0.59
   1   1  14   10.07    0.56
  -2  -1 -14    9.65    0.57
  -2  -1 -14    9.38    0.54
  -3  -1 -14    0.04    0.07
  -3  -1 -14    0.02    0.10
  -4  -1 -14    0.45    0.12
  -4  -1 -14    0.62    0.12
  -5  -1 -14    0.37    0.12
  -5  -1 -14    0.50    0.12
  -6  -1 -14    0.03    0.09
  -6  -1 -14   -0.01    0.10
  -7  -1 -14    0.24    0.12
  -7  -1 -14    0.20    0.11
  -8  -1 -14    0.73    0.14
  -8  -1 -14    0.82    0.16
  -9  -1 -14    0.03    0.12
 -10  -1 -14   -0.04    0.12
   9  -2 -14   -0.08    0.18
   8  -2 -14   -0.16    0.14
   7  -2 -14    0.00    0.12
   6  -2 -14    0.63    0.15
   5  -2 -14    0.68    0.14
   4  -2 -14    0.12    0.10
   4  -2 -14    0.25    0.10
  -4   2  14    0.28    0.08
   3  -2 -14    1.65    0.29
   3  -2 -14    1.89    0.22
  -3   2  14    1.80    0.17
   2  -2 -14    8.57    0.52
   2  -2 -14    8.37    0.57
  -2   2  14    8.74    0.48
   1  -2 -14    1.37    0.17
  -1   2  14    1.49    0.16
   0  -2 -14    3.35    0.31
   0   2  14    3.57    0.25
  -1  -2 -14    1.19    0.17
   1   2  14    1.39    0.18
  -2  -2 -14    8.57    0.53
   2   2  14    8.52    0.50
  -3  -2 -14    2.04    0.21
  -3  -2 -14    2.15    0.25
  -4  -2 -14    0.36    0.11
  -4  -2 -14    0.24    0.12
  -5  -2 -14    1.06    0.16
  -5  -2 -14    1.19    0.20
  -6  -2 -14    1.51    0.24
  -6  -2 -14    1.30    0.23
  -7  -2 -14    0.23    0.13
  -7  -2 -14    0.24    0.12
  -8  -2 -14    0.06    0.12
  -8  -2 -14    0.04    0.11
  -9  -2 -14    0.42    0.15
 -10  -2 -14    0.19    0.14
   9  -3 -14    0.31    0.24
   7  -3 -14    0.10    0.14
   6  -3 -14    0.07    0.12
  -6   3  14    0.26    0.10
   5  -3 -14   -0.15    0.09
   5  -3 -14    0.08    0.09
  -5   3  14   -0.04    0.08
   4  -3 -14    0.14    0.10
   4  -3 -14    0.28    0.10
  -4   3  14    0.33    0.09
   3  -3 -14    4.11    0.32
   3  -3 -14    3.50    0.38
  -3   3  14    4.10    0.27
   2  -3 -14   -0.02    0.08
   2  -3 -14    0.02    0.10
  -2   3  14    0.22    0.09
   1  -3 -14   -0.14    0.09
  -1   3  14    0.03    0.08
   0  -3 -14   -0.16    0.10
   0   3  14   -0.01    0.08
  -1  -3 -14   -0.12    0.10
   1   3  14    0.05    0.08
  -2  -3 -14   -0.01    0.11
   2   3  14    0.11    0.10
  -3  -3 -14    3.68    0.33
  -3  -3 -14    3.73    0.30
  -4  -3 -14    0.40    0.12
  -4  -3 -14    0.34    0.12
  -5  -3 -14    0.07    0.11
  -5  -3 -14   -0.01    0.10
  -6  -3 -14    0.30    0.13
  -6  -3 -14    0.32    0.13
  -7  -3 -14    0.41    0.15
  -7  -3 -14    0.36    0.13
  -8  -3 -14    0.13    0.13
  -8  -3 -14    0.18    0.13
  -9  -3 -14    1.02    0.20
   9  -4 -14   -0.10    0.20
   8  -4 -14   -0.23    0.17
   7  -4 -14   -0.13    0.15
  -7   4  14    0.12    0.11
   6  -4 -14    0.07    0.14
  -6   4  14    0.28    0.11
   5  -4 -14    0.07    0.09
   5  -4 -14   -0.04    0.12
  -5   4  14    0.04    0.09
   4  -4 -14   -0.12    0.11
   4  -4 -14    0.01    0.09
  -4   4  14   -0.09    0.08
   3  -4 -14   10.94    0.66
   3  -4 -14   12.00    0.76
  -3   4  14   11.41    0.64
   2  -4 -14    0.80    0.14
  -2   4  14    1.15    0.18
   1  -4 -14    1.58    0.25
  -1   4  14    1.77    0.20
   0   4  14    0.98    0.15
  -1  -4 -14    1.47    0.19
   1   4  14    1.62    0.21
  -2  -4 -14    0.80    0.16
   2   4  14    1.10    0.16
  -3  -4 -14   10.95    0.66
   3   4  14   10.58    0.64
  -4  -4 -14    0.01    0.12
  -4  -4 -14   -0.03    0.09
  -5  -4 -14    0.08    0.11
  -5  -4 -14    0.05    0.12
  -6  -4 -14    0.54    0.14
  -6  -4 -14    0.26    0.14
  -7  -4 -14    0.15    0.14
  -7  -4 -14    0.17    0.12
  -8  -4 -14    0.16    0.15
  -8  -4 -14    0.16    0.13
  -9  -4 -14    0.16    0.16
  -8   5  14    0.01    0.13
   7  -5 -14   -0.26    0.17
  -7   5  14    0.09    0.12
  -6   5  14    0.75    0.14
   5  -5 -14    0.18    0.16
  -5   5  14    0.65    0.13
  -4   5  14    0.85    0.14
   3  -5 -14    0.16    0.11
  -3   5  14   -0.03    0.10
   2  -5 -14    5.08    0.39
  -2   5  14    5.33    0.36
   1  -5 -14    1.08    0.17
  -1   5  14    1.39    0.21
   0  -5 -14   -0.05    0.11
   0   5  14   -0.04    0.10
  -1  -5 -14    1.20    0.18
   1   5  14    1.33    0.22
  -2  -5 -14    5.14    0.41
   2   5  14    5.26    0.39
  -3  -5 -14    0.02    0.13
   3   5  14    0.04    0.12
  -4  -5 -14    0.91    0.17
   4   5  14    1.06    0.19
  -5  -5 -14    0.65    0.15
  -5  -5 -14    0.68    0.16
  -6  -5 -14    0.45    0.16
  -6  -5 -14    0.68    0.16
  -7  -5 -14    0.02    0.13
  -8  -5 -14   -0.06    0.15
  -8   6  14    0.01    0.14
  -7   6  14    0.13    0.13
  -6   6  14    0.39    0.14
  -5   6  14    0.30    0.13
  -4   6  14    0.30    0.12
  -3   6  14    0.27    0.12
  -2   6  14    1.26    0.22
  -1   6  14    0.02    0.10
   0   6  14    3.78    0.33
   1   6  14   -0.05    0.11
   2   6  14    1.29    0.23
   3   6  14    0.61    0.15
   4   6  14    0.31    0.14
   5   6  14    0.28    0.16
  -6  -6 -14    0.28    0.15
  -7  -6 -14    0.09    0.14
  -8  -6 -14    0.05    0.14
  -7   7  14   -0.05    0.14
  -6   7  14    0.35    0.14
  -5   7  14    0.10    0.13
  -4   7  14    0.31    0.14
  -3   7  14    0.01    0.12
  -2   7  14    0.19    0.13
  -1   7  14    0.62    0.15
   0   7  14    0.05    0.12
   1   7  14    0.78    0.16
   2   7  14    0.30    0.13
   3   7  14    0.08    0.13
   4   7  14    0.35    0.16
   5   7  14    0.15    0.16
   6   7  14    0.38    0.19
  -7  -7 -14   -0.04    0.14
  -6   8  14    0.18    0.15
  -5   8  14    0.60    0.17
  -4   8  14    0.24    0.14
  -3   8  14    0.36    0.15
  -2   8  14    0.27    0.15
  -1   8  14    0.29    0.15
   0   8  14    2.42    0.29
   1   8  14    0.33    0.15
   2   8  14    0.21    0.14
   3   8  14    0.40    0.16
   4   8  14    0.27    0.16
   5   8  14    0.39    0.18
   6   8  14    0.15    0.18
  -5   9  14    0.67    0.19
  -4   9  14    0.26    0.16
  -3   9  14    2.05    0.33
  -2   9  14    0.69    0.18
  -1   9  14    0.73    0.18
   0   9  14   -0.12    0.14
   1   9  14    0.63    0.18
   2   9  14    0.53    0.17
   3   9  14    1.39    0.23
   4   9  14    0.20    0.17
   5   9  14    0.58    0.20
  -3  10  14    0.02    0.17
  -2  10  14    1.88    0.34
  -1  10  14    0.64    0.20
   0  10  14    0.37    0.18
   1  10  14    0.37    0.19
   2  10  14    1.90    0.33
   3  10  14    0.14    0.17
   0  10 -15   -0.06    0.12
   4   9 -15    0.01    0.13
   3   9 -15    0.14    0.13
   2   9 -15    0.22    0.14
   1   9 -15   -0.05    0.12
   0   9 -15    0.16    0.12
  -1   9 -15    0.04    0.11
  -2   9 -15    0.16    0.12
  -3   9 -15    0.03    0.11
  -4   9 -15   -0.04    0.11
   5   8 -15    0.41    0.14
   5   8 -15    0.30    0.15
   4   8 -15   -0.09    0.12
   4   8 -15    0.12    0.14
   3   8 -15    0.73    0.16
   2   8 -15   -0.05    0.11
   1   8 -15    0.17    0.12
   0   8 -15   -0.05    0.10
  -1   8 -15    0.19    0.11
  -2   8 -15    0.07    0.10
  -3   8 -15    0.41    0.12
  -4   8 -15    0.03    0.10
  -5   8 -15    0.34    0.12
   6   7 -15    0.98    0.22
   5   7 -15    0.23    0.13
   5   7 -15    0.18    0.13
   4   7 -15    0.13    0.13
   4   7 -15    0.01    0.11
   2   7 -15   -0.03    0.10
   1   7 -15    0.39    0.12
   0   7 -15    1.72    0.24
  -1   7 -15    0.28    0.11
  -2   7 -15    0.05    0.09
  -3   7 -15    0.36    0.11
  -4   7 -15    0.02    0.10
  -5   7 -15    0.08    0.11
  -6   7 -15    1.98    0.26
   7   6 -15    0.57    0.21
   6   6 -15    0.07    0.13
   6   6 -15    0.19    0.13
   5   6 -15    0.06    0.11
   5   6 -15   -0.02    0.11
   4   6 -15    0.08    0.12
   4   6 -15   -0.02    0.10
   3   6 -15    0.62    0.13
   2   6 -15    0.05    0.10
   1   6 -15    0.08    0.10
   0   6 -15   -0.06    0.09
  -1   6 -15    0.04    0.09
  -2   6 -15   -0.02    0.09
  -3   6 -15    0.48    0.11
  -4   6 -15    0.07    0.09
  -5   6 -15    0.09    0.10
  -6   6 -15    0.10    0.11
  -7   6 -15    0.78    0.15
   8   5 -15   -0.07    0.19
   7   5 -15    0.09    0.17
   6   5 -15    0.06    0.14
   6   5 -15   -0.02    0.14
   5   5 -15    0.31    0.12
   4   5 -15    0.09    0.11
   4   5 -15    0.09    0.11
   3   5 -15   -0.03    0.10
   3   5 -15    0.04    0.11
   2   5 -15    0.29    0.11
   1   5 -15    3.36    0.29
   0   5 -15    3.51    0.30
  -1   5 -15    3.16    0.28
  -2   5 -15    0.18    0.10
  -3   5 -15    0.06    0.09
  -4   5 -15    0.08    0.09
  -5   5 -15    0.20    0.11
  -6   5 -15    0.02    0.10
  -7   5 -15    0.19    0.12
   8   4 -15    0.05    0.19
   7   4 -15    0.24    0.18
   6   4 -15   -0.01    0.12
   6   4 -15   -0.05    0.13
   5   4 -15    0.72    0.14
   5   4 -15    0.45    0.16
   4   4 -15    0.72    0.14
   4   4 -15    0.37    0.14
   3   4 -15    0.30    0.13
   3   4 -15    0.61    0.13
   2   4 -15    1.61    0.22
   2   4 -15    1.76    0.39
   1   4 -15    0.84    0.13
   0   4 -15   -0.07    0.08
  -1   4 -15    0.91    0.13
  -2   4 -15    1.33    0.20
  -3   4 -15    0.45    0.11
  -4   4 -15    0.46    0.11
  -5   4 -15    0.72    0.13
  -6   4 -15   -0.10    0.10
  -7   4 -15    0.22    0.12
  -8   4 -15    0.19    0.15
   9   3 -15   -0.19    0.23
   8   3 -15    0.08    0.22
   7   3 -15    0.27    0.17
   6   3 -15   -0.03    0.12
   5   3 -15    0.90    0.18
   5   3 -15    1.59    0.22
   4   3 -15    2.46    0.42
   4   3 -15    2.90    0.28
   3   3 -15    0.24    0.11
   3   3 -15    0.13    0.11
   2   3 -15    1.84    0.23
   2   3 -15    1.99    0.36
   1   3 -15    0.38    0.13
   1   3 -15    0.63    0.12
   0   3 -15    0.34    0.10
  -1   3 -15    0.58    0.12
  -2   3 -15    1.62    0.22
  -3   3 -15    0.23    0.10
  -4   3 -15    2.68    0.26
  -5   3 -15    1.47    0.22
  -6   3 -15   -0.10    0.10
  -7   3 -15    0.43    0.13
  -7   3 -15    0.40    0.13
  -8   3 -15    0.25    0.12
  -8   3 -15    0.27    0.14
  -9   3 -15    0.11    0.12
   9   2 -15    0.41    0.27
   8   2 -15    0.60    0.24
   7   2 -15   -0.07    0.15
   6   2 -15   -0.01    0.12
   5   2 -15    0.00    0.11
   5   2 -15    0.15    0.10
   4   2 -15    0.72    0.16
   4   2 -15    1.18    0.15
   3   2 -15    5.28    0.50
   3   2 -15    5.13    0.37
   2   2 -15    1.59    0.33
   2   2 -15    1.47    0.23
   1   2 -15    2.71    0.35
   1   2 -15    2.37    0.25
   0   2 -15   -0.02    0.09
  -1   2 -15    2.38    0.24
  -2   2 -15    1.45    0.21
  -3   2 -15    4.71    0.35
  -4   2 -15    0.99    0.14
  -5   2 -15    0.08    0.10
  -5   2 -15    0.08    0.08
  -6   2 -15    0.06    0.09
  -6   2 -15    0.15    0.11
  -7   2 -15    0.08    0.10
  -7   2 -15    0.02    0.11
  -8   2 -15    0.66    0.15
  -8   2 -15    0.60    0.14
  -9   2 -15    0.52    0.14
   9   1 -15   -0.15    0.22
   8   1 -15    0.07    0.18
   7   1 -15    0.01    0.14
   6   1 -15   -0.04    0.11
   5   1 -15    0.01    0.10
   5   1 -15    0.01    0.09
   4   1 -15    3.76    0.31
   4   1 -15    3.70    0.44
   3   1 -15    2.44    0.37
   3   1 -15    2.19    0.26
   2   1 -15    7.21    0.47
   2   1 -15    7.36    0.56
   1   1 -15    2.31    0.35
   1   1 -15    3.10    0.28
   0   1 -15   28.32    1.51
   0   1 -15   29.31    1.57
  -1   1 -15    2.77    0.27
  -2   1 -15    6.82    0.44
  -3   1 -15    2.38    0.20
  -3   1 -15    2.25    0.26
  -4   1 -15    3.44    0.30
  -4   1 -15    3.38    0.26
  -5   1 -15   -0.01    0.10
  -5   1 -15    0.07    0.08
  -6   1 -15   -0.03    0.08
  -6   1 -15    0.09    0.11
  -7   1 -15    0.00    0.10
  -7   1 -15    0.02    0.10
  -8   1 -15    0.07    0.11
  -8   1 -15   -0.03    0.11
  -9   1 -15    0.11    0.12
   8   0 -15   -0.05    0.16
   7   0 -15   -0.08    0.13
   6   0 -15    0.44    0.14
   5   0 -15   -0.08    0.09
   5   0 -15    0.04    0.08
   4   0 -15    0.19    0.10
   4   0 -15    0.12    0.10
   3   0 -15   -0.13    0.09
   3   0 -15   -0.08    0.08
   2   0 -15    9.60    0.65
   2   0 -15   10.05    0.59
   1   0 -15    0.17    0.11
   1   0 -15    0.00    0.08
  -1   0 -15    0.18    0.11
   1   0  15   -0.07    0.09
  -2   0 -15    9.97    0.58
  -2   0 -15    9.18    0.53
  -3   0 -15   -0.21    0.09
  -3   0 -15    0.00    0.07
  -4   0 -15    0.22    0.11
  -4   0 -15    0.19    0.09
  -5   0 -15   -0.01    0.08
  -5   0 -15    0.04    0.10
  -6   0 -15    0.85    0.15
  -6   0 -15    0.99    0.16
  -7   0 -15   -0.04    0.09
  -7   0 -15   -0.10    0.10
  -8   0 -15    0.02    0.12
  -8   0 -15    0.07    0.11
  -9   0 -15   -0.01    0.12
   9  -1 -15   -0.12    0.21
   8  -1 -15   -0.08    0.15
   7  -1 -15   -0.13    0.11
   6  -1 -15   -0.11    0.10
   5  -1 -15   -0.05    0.09
   5  -1 -15    0.07    0.09
   4  -1 -15    3.62    0.30
   4  -1 -15    3.63    0.40
   3  -1 -15    2.16    0.32
   3  -1 -15    2.25    0.25
   2  -1 -15    7.26    0.45
   2  -1 -15    6.44    0.49
   1  -1 -15    2.08    0.26
  -1   1  15    2.02    0.21
   0  -1 -15   27.55    1.46
   0   1  15   28.01    1.43
  -1  -1 -15    2.29    0.26
   1   1  15    2.38    0.21
  -2  -1 -15    6.69    0.45
   2   1  15    6.83    0.41
  -3  -1 -15    2.26    0.26
  -3  -1 -15    2.34    0.22
  -4  -1 -15    3.39    0.31
  -4  -1 -15    3.77    0.29
  -5  -1 -15    0.08    0.09
  -5  -1 -15    0.01    0.10
  -6  -1 -15    0.05    0.11
  -6  -1 -15    0.00    0.10
  -7  -1 -15   -0.02    0.11
  -7  -1 -15   -0.03    0.11
  -8  -1 -15    0.12    0.12
  -8  -1 -15    0.16    0.12
  -9  -1 -15    0.07    0.12
   9  -2 -15    0.06    0.21
   8  -2 -15    0.20    0.17
   7  -2 -15   -0.09    0.12
   6  -2 -15   -0.11    0.10
   5  -2 -15    0.07    0.09
   5  -2 -15   -0.03    0.10
   4  -2 -15    0.63    0.13
   3  -2 -15    4.67    0.34
   3  -2 -15    4.63    0.42
  -3   2  15    4.49    0.33
   2  -2 -15    1.42    0.17
  -2   2  15    1.61    0.17
   1  -2 -15    2.23    0.27
  -1   2  15    2.39    0.20
   0   2  15   -0.02    0.07
  -1  -2 -15    2.13    0.26
   1   2  15    2.28    0.21
  -2  -2 -15    1.24    0.17
   2   2  15    1.61    0.20
  -3  -2 -15    4.54    0.33
  -3  -2 -15    5.12    0.38
  -4  -2 -15    1.09    0.17
  -4  -2 -15    1.34    0.20
  -5  -2 -15    0.14    0.10
  -5  -2 -15    0.17    0.11
  -6  -2 -15    0.05    0.11
  -6  -2 -15    0.06    0.10
  -7  -2 -15    0.06    0.12
  -7  -2 -15    0.06    0.11
  -8  -2 -15    0.88    0.18
  -8  -2 -15    0.74    0.15
  -9  -2 -15    0.67    0.17
   9  -3 -15   -0.31    0.21
   8  -3 -15    0.03    0.18
   7  -3 -15    0.09    0.15
   6  -3 -15   -0.08    0.11
   5  -3 -15    0.67    0.14
   4  -3 -15    2.27    0.35
   4  -3 -15    2.95    0.27
  -4   3  15    2.71    0.22
   3  -3 -15    0.24    0.11
  -3   3  15    0.28    0.09
   2  -3 -15    1.91    0.25
  -2   3  15    2.26    0.20
   1  -3 -15    0.56    0.14
  -1   3  15    0.67    0.11
   0  -3 -15    0.08    0.12
   0   3  15    0.31    0.10
  -1  -3 -15    0.59    0.14
   1   3  15    0.65    0.12
  -2  -3 -15    2.08    0.27
   2   3  15    2.06    0.23
  -3  -3 -15    0.21    0.12
   3   3  15    0.16    0.12
  -4  -3 -15    2.83    0.27
  -4  -3 -15    2.83    0.30
  -5  -3 -15    1.39    0.19
  -5  -3 -15    1.69    0.24
  -6  -3 -15    0.02    0.11
  -6  -3 -15    0.09    0.12
  -7  -3 -15    0.48    0.15
  -7  -3 -15    0.57    0.16
  -8  -3 -15    0.35    0.14
  -8  -3 -15    0.40    0.15
  -9  -3 -15    0.12    0.15
   8  -4 -15   -0.13    0.19
   7  -4 -15    0.00    0.15
   6  -4 -15   -0.13    0.13
  -6   4  15    0.07    0.10
   5  -4 -15    0.86    0.14
  -5   4  15    0.84    0.13
   4  -4 -15    0.62    0.13
  -4   4  15    0.69    0.12
   3  -4 -15    0.51    0.13
  -3   4  15    0.60    0.12
   2  -4 -15    1.88    0.26
  -2   4  15    1.79    0.20
   1  -4 -15    1.13    0.17
  -1   4  15    1.10    0.18
   0  -4 -15    0.00    0.11
   0   4  15   -0.08    0.09
  -1  -4 -15    0.97    0.16
   1   4  15    0.98    0.15
  -2  -4 -15    1.35    0.19
   2   4  15    1.34    0.23
  -3  -4 -15    0.39    0.14
   3   4  15    0.36    0.13
  -4  -4 -15    0.52    0.15
  -5  -4 -15    0.57    0.15
  -5  -4 -15    0.67    0.15
  -6  -4 -15   -0.02    0.11
  -6  -4 -15    0.01    0.12
  -7  -4 -15    0.33    0.14
  -7  -4 -15    0.33    0.16
  -8  -4 -15    0.19    0.16
  -8  -4 -15    0.29    0.14
   7  -5 -15   -0.10    0.19
  -7   5  15    0.32    0.13
   6  -5 -15   -0.21    0.16
  -6   5  15   -0.03    0.11
  -5   5  15    0.24    0.11
  -4   5  15    0.04    0.10
   3  -5 -15   -0.03    0.10
  -3   5  15   -0.07    0.10
   2  -5 -15    0.26    0.13
  -2   5  15    0.29    0.12
   1  -5 -15    3.64    0.33
  -1   5  15    3.39    0.29
   0  -5 -15    3.86    0.36
   0   5  15    3.85    0.32
  -1  -5 -15    3.23    0.33
   1   5  15    3.38    0.30
  -2  -5 -15    0.27    0.14
   2   5  15    0.34    0.13
  -3  -5 -15    0.07    0.13
   3   5  15    0.00    0.11
  -4  -5 -15    0.09    0.13
   4   5  15    0.11    0.13
  -5  -5 -15    0.18    0.14
  -5  -5 -15    0.39    0.15
  -6  -5 -15    0.13    0.13
  -6  -5 -15    0.13    0.13
  -7  -5 -15    0.15    0.14
  -8  -5 -15    0.00    0.14
  -7   6  15    1.25    0.19
  -6   6  15    0.24    0.13
  -5   6  15    0.09    0.12
  -4   6  15   -0.07    0.11
  -3   6  15    0.61    0.14
  -2   6  15   -0.05    0.11
  -1   6  15    0.12    0.11
   0   6  15    0.12    0.12
  -1  -6 -15    0.10    0.14
   1   6  15    0.08    0.12
  -2  -6 -15    0.13    0.14
   2   6  15    0.03    0.11
   3   6  15    0.77    0.17
   4   6  15    0.02    0.13
   5   6  15    0.19    0.16
  -7  -6 -15    0.99    0.21
  -7   7  15    0.22    0.15
  -6   7  15    2.78    0.31
  -5   7  15    0.24    0.14
  -4   7  15    0.04    0.12
  -3   7  15    0.59    0.15
  -2   7  15   -0.02    0.12
  -1   7  15    0.65    0.15
   0   7  15    2.23    0.27
   1   7  15    0.58    0.16
   2   7  15    0.08    0.13
   3   7  15    0.50    0.16
   4   7  15    0.04    0.14
   5   7  15    0.40    0.18
   6   7  15    2.51    0.36
  -5   8  15    0.56    0.17
  -4   8  15    0.07    0.14
  -3   8  15    0.65    0.17
  -2   8  15    0.03    0.14
  -1   8  15    0.21    0.14
   0   8  15   -0.10    0.12
   1   8  15    0.19    0.14
   2   8  15    0.10    0.14
   3   8  15    0.54    0.17
   4   8  15    0.00    0.15
   5   8  15    0.47    0.20
  -4   9  15   -0.11    0.15
  -3   9  15    0.24    0.17
  -2   9  15    0.38    0.17
  -1   9  15    0.02    0.15
   0   9  15    0.14    0.16
   1   9  15   -0.12    0.14
   2   9  15    0.22    0.17
   3   9  15    0.10    0.16
   4   9  15    0.05    0.17
  -1  10  15   -0.02    0.18
   0  10  15   -0.20    0.16
   1  10  15   -0.10    0.16
   2   9 -16    0.21    0.15
   1   9 -16   -0.16    0.12
   0   9 -16   -0.04    0.12
  -1   9 -16    0.01    0.12
  -2   9 -16    0.31    0.13
   4   8 -16    0.46    0.17
   4   8 -16    0.53    0.16
   3   8 -16   -0.11    0.12
   2   8 -16    0.04    0.12
   1   8 -16    0.07    0.12
   0   8 -16    1.80    0.26
  -1   8 -16   -0.01    0.11
  -2   8 -16   -0.13    0.10
  -3   8 -16   -0.12    0.10
  -4   8 -16    0.47    0.13
   6   7 -16   -0.03    0.13
   5   7 -16    0.02    0.12
   5   7 -16    0.08    0.13
   4   7 -16    0.15    0.13
   4   7 -16    0.04    0.12
   3   7 -16    0.06    0.12
   2   7 -16    0.03    0.11
   1   7 -16   -0.04    0.11
   0   7 -16   -0.10    0.10
  -1   7 -16   -0.05    0.10
  -2   7 -16   -0.10    0.09
  -3   7 -16   -0.01    0.10
  -4   7 -16    0.03    0.10
  -5   7 -16   -0.04    0.10
  -6   7 -16   -0.03    0.11
   7   6 -16   -0.10    0.16
   6   6 -16    0.44    0.19
   5   6 -16   -0.01    0.12
   5   6 -16   -0.14    0.11
   4   6 -16    0.12    0.12
   4   6 -16    0.01    0.11
   3   6 -16   -0.02    0.11
   3   6 -16   -0.02    0.11
   2   6 -16    0.29    0.12
   1   6 -16    0.81    0.15
   0   6 -16    2.46    0.27
  -1   6 -16    0.76    0.13
  -2   6 -16    0.26    0.11
  -3   6 -16    0.01    0.09
  -4   6 -16    0.07    0.10
  -5   6 -16   -0.02    0.10
  -6   6 -16    0.39    0.13
  -7   6 -16    0.02    0.12
   7   5 -16    0.11    0.17
   6   5 -16    0.05    0.14
   5   5 -16    0.72    0.18
   5   5 -16    1.10    0.17
   4   5 -16    0.67    0.14
   4   5 -16    0.49    0.16
   3   5 -16    0.06    0.10
   3   5 -16    0.07    0.11
   2   5 -16    0.18    0.11
   1   5 -16    2.83    0.28
   0   5 -16    0.00    0.10
  -1   5 -16    2.61    0.26
  -2   5 -16    0.15    0.10
  -3   5 -16    0.06    0.09
  -4   5 -16    0.58    0.12
  -5   5 -16    0.94    0.15
  -6   5 -16   -0.06    0.11
  -7   5 -16    0.00    0.12
   8   4 -16   -0.01    0.19
   7   4 -16    0.06    0.18
   6   4 -16    0.01    0.14
   5   4 -16    0.03    0.13
   5   4 -16    0.07    0.11
   4   4 -16    0.34    0.14
   4   4 -16    0.54    0.14
   3   4 -16    1.87    0.25
   3   4 -16    1.99    0.41
   2   4 -16    0.16    0.11
   2   4 -16    0.41    0.12
   1   4 -16    1.86    0.25
   0   4 -16    0.83    0.14
  -1   4 -16    1.79    0.23
  -2   4 -16    0.27    0.11
  -3   4 -16    1.86    0.23
  -4   4 -16    0.51    0.12
  -5   4 -16    0.09    0.10
  -6   4 -16    0.00    0.11
  -7   4 -16    0.09    0.12
  -8   4 -16    0.11    0.15
   8   3 -16    0.01    0.23
   7   3 -16   -0.01    0.15
   6   3 -16    0.16    0.15
   5   3 -16    0.48    0.13
   5   3 -16    0.31    0.14
   4   3 -16    0.30    0.14
   4   3 -16    0.53    0.13
   3   3 -16    1.73    0.37
   3   3 -16    1.32    0.18
   2   3 -16    0.21    0.11
   2   3 -16    0.19    0.11
   1   3 -16   -0.02    0.09
   1   3 -16   -0.02    0.10
   0   3 -16   -0.06    0.09
  -1   3 -16   -0.06    0.09
  -2   3 -16    0.13    0.10
  -3   3 -16    1.43    0.22
  -4   3 -16    0.52    0.12
  -5   3 -16    0.34    0.12
  -6   3 -16    0.28    0.12
  -7   3 -16   -0.09    0.12
  -8   3 -16   -0.01    0.13
   8   2 -16    0.09    0.21
   7   2 -16    0.32    0.19
   6   2 -16    0.20    0.15
   5   2 -16    0.33    0.15
   5   2 -16    0.60    0.14
   4   2 -16    0.46    0.14
   4   2 -16    0.85    0.14
   3   2 -16    0.74    0.14
   3   2 -16    0.52    0.14
   2   2 -16    0.19    0.11
   2   2 -16    0.24    0.11
   1   2 -16    1.05    0.15
   1   2 -16    0.72    0.14
   0   2 -16    2.37    0.35
   0   2 -16    2.26    0.25
  -1   2 -16    0.96    0.14
  -2   2 -16    0.33    0.11
  -3   2 -16    0.55    0.12
  -4   2 -16    0.62    0.13
  -5   2 -16    0.50    0.13
  -6   2 -16    0.48    0.13
  -7   2 -16    0.39    0.13
  -7   2 -16    0.43    0.15
  -8   2 -16    0.02    0.11
  -8   2 -16   -0.11    0.12
   9   1 -16   -0.19    0.24
   8   1 -16   -0.19    0.18
   7   1 -16    0.05    0.16
   6   1 -16   -0.06    0.12
   5   1 -16    0.63    0.13
   5   1 -16    0.33    0.13
   4   1 -16    0.26    0.12
   4   1 -16    0.36    0.12
   3   1 -16    0.58    0.14
   3   1 -16    0.33    0.12
   2   1 -16    6.96    0.46
   2   1 -16    7.01    0.55
   1   1 -16    7.57    0.56
   1   1 -16    7.47    0.49
  -1   1 -16    6.78    0.45
  -2   1 -16    6.46    0.44
  -3   1 -16    0.36    0.12
  -4   1 -16    0.47    0.12
  -5   1 -16    0.55    0.13
  -5   1 -16    0.62    0.12
  -6   1 -16    0.05    0.11
  -6   1 -16    0.09    0.09
  -7   1 -16    0.22    0.12
  -7   1 -16    0.14    0.12
  -8   1 -16    0.03    0.11
  -8   1 -16    0.00    0.12
  -9   1 -16    0.13    0.13
   8   0 -16   -0.08    0.17
   7   0 -16   -0.13    0.13
   6   0 -16    0.79    0.17
   5   0 -16   -0.02    0.09
   5   0 -16   -0.09    0.09
   4   0 -16   -0.01    0.09
   4   0 -16    0.00    0.09
   3   0 -16   -0.08    0.08
   3   0 -16   -0.03    0.10
   2   0 -16    0.13    0.09
   2   0 -16    0.19    0.12
   1   0 -16    0.14    0.12
   0   0 -16   44.79    2.30
  -1   0 -16    0.13    0.11
  -2   0 -16    0.12    0.11
  -3   0 -16   -0.07    0.10
  -3   0 -16    0.02    0.07
  -4   0 -16    0.06    0.08
  -4   0 -16    0.01    0.10
  -5   0 -16   -0.01    0.11
  -5   0 -16   -0.06    0.08
  -6   0 -16    1.52    0.22
  -6   0 -16    1.64    0.25
  -7   0 -16   -0.06    0.12
  -7   0 -16   -0.03    0.10
  -8   0 -16    0.20    0.13
  -8   0 -16    0.28    0.13
  -9   0 -16    0.04    0.12
   8  -1 -16   -0.20    0.16
   7  -1 -16   -0.03    0.13
   6  -1 -16   -0.08    0.11
   5  -1 -16    0.29    0.12
   4  -1 -16    0.51    0.12
   4  -1 -16    0.19    0.11
   3  -1 -16    0.41    0.12
   3  -1 -16    0.24    0.10
   2  -1 -16    6.98    0.46
   2  -1 -16    6.44    0.56
   1  -1 -16    6.95    0.47
   0  -1 -16    0.10    0.12
  -1  -1 -16    6.91    0.47
   1   1  16    7.01    0.43
  -2  -1 -16    6.68    0.45
   2   1  16    6.52    0.41
  -3  -1 -16    0.50    0.10
  -3  -1 -16    0.57    0.14
  -4  -1 -16    0.50    0.11
  -4  -1 -16    0.39    0.13
  -5  -1 -16    0.62    0.14
  -5  -1 -16    0.72    0.14
  -6  -1 -16   -0.07    0.11
  -6  -1 -16    0.03    0.10
  -7  -1 -16    0.12    0.12
  -7  -1 -16    0.22    0.12
  -8  -1 -16    0.06    0.12
  -8  -1 -16    0.11    0.13
  -9  -1 -16    0.12    0.13
   8  -2 -16   -0.16    0.15
   7  -2 -16   -0.05    0.13
   6  -2 -16    0.11    0.13
   5  -2 -16    0.24    0.12
   5  -2 -16    0.56    0.12
   4  -2 -16    0.35    0.12
   3  -2 -16    0.64    0.13
   3  -2 -16    0.24    0.11
   2  -2 -16    0.18    0.12
   1  -2 -16    0.85    0.15
  -1   2  16    1.10    0.16
   0  -2 -16    1.50    0.19
   0   2  16    2.16    0.20
  -1  -2 -16    0.89    0.16
   1   2  16    1.04    0.17
  -2  -2 -16    0.13    0.12
   2   2  16    0.22    0.10
  -3  -2 -16    0.62    0.14
  -4  -2 -16    0.79    0.15
  -4  -2 -16    0.82    0.14
  -5  -2 -16    0.56    0.14
  -5  -2 -16    0.52    0.14
  -6  -2 -16    0.39    0.14
  -6  -2 -16    0.56    0.15
  -7  -2 -16    0.24    0.13
  -7  -2 -16    0.45    0.14
  -8  -2 -16    0.02    0.12
  -8  -2 -16   -0.04    0.12
   7  -3 -16   -0.16    0.14
   6  -3 -16   -0.05    0.12
   5  -3 -16    0.10    0.12
   5  -3 -16    0.46    0.12
   4  -3 -16    0.59    0.13
   3  -3 -16    1.12    0.16
  -3   3  16    1.33    0.23
   2  -3 -16    0.11    0.11
   1  -3 -16   -0.07    0.11
  -1   3  16    0.05    0.08
   0  -3 -16   -0.05    0.11
   0   3  16   -0.07    0.08
  -1  -3 -16    0.02    0.11
   1   3  16    0.01    0.08
  -2  -3 -16    0.19    0.12
   2   3  16    0.32    0.11
  -3  -3 -16    1.31    0.18
   3   3  16    1.42    0.22
  -4  -3 -16    0.68    0.14
  -4  -3 -16    0.50    0.15
  -5  -3 -16    0.34    0.14
  -5  -3 -16    0.48    0.13
  -6  -3 -16    0.28    0.14
  -6  -3 -16    0.38    0.14
  -7  -3 -16    0.11    0.13
  -7  -3 -16    0.03    0.12
  -8  -3 -16   -0.03    0.12
  -8  -3 -16   -0.04    0.13
   8  -4 -16   -0.24    0.19
   7  -4 -16   -0.22    0.15
   6  -4 -16   -0.15    0.14
   5  -4 -16   -0.17    0.13
   5  -4 -16    0.10    0.10
   4  -4 -16    0.58    0.13
  -4   4  16    0.57    0.12
   3  -4 -16    2.08    0.27
  -3   4  16    2.12    0.22
   2  -4 -16    0.40    0.14
  -2   4  16    0.33    0.11
   1  -4 -16    2.03    0.28
  -1   4  16    1.98    0.21
   0  -4 -16    0.80    0.16
   0   4  16    0.96    0.15
  -1  -4 -16    1.85    0.28
   1   4  16    1.86    0.23
  -2  -4 -16    0.34    0.14
   2   4  16    0.30    0.12
  -3  -4 -16    2.00    0.28
   3   4  16    1.95    0.26
  -4  -4 -16    0.39    0.15
   4   4  16    0.58    0.16
  -5  -4 -16    0.11    0.13
  -5  -4 -16    0.04    0.11
  -6  -4 -16    0.11    0.13
  -6  -4 -16    0.02    0.12
  -7  -4 -16    0.09    0.14
  -7  -4 -16    0.15    0.14
  -8  -4 -16    0.30    0.15
  -8  -4 -16    0.20    0.16
   7  -5 -16   -0.27    0.20
   6  -5 -16   -0.22    0.17
  -5   5  16    1.37    0.22
  -4   5  16    0.69    0.14
   3  -5 -16    0.14    0.12
  -3   5  16   -0.07    0.10
   2  -5 -16    0.28    0.13
  -2   5  16    0.20    0.12
   1  -5 -16    2.91    0.32
  -1   5  16    2.91    0.27
   0  -5 -16    0.12    0.13
   0   5  16   -0.02    0.11
  -1  -5 -16    2.70    0.31
   1   5  16    2.74    0.28
  -2  -5 -16    0.10    0.13
   2   5  16    0.21    0.12
  -3  -5 -16    0.06    0.13
   3   5  16    0.05    0.12
  -4  -5 -16    0.52    0.17
   4   5  16    0.66    0.17
  -5  -5 -16    0.86    0.18
   5   5  16    1.43    0.22
  -6  -5 -16    0.18    0.14
  -6  -5 -16    0.10    0.13
  -7  -5 -16    0.11    0.15
  -7   6  16   -0.12    0.19
  -6   6  16    0.91    0.17
  -5   6  16    0.00    0.12
  -4   6  16    0.03    0.12
  -3   6  16   -0.16    0.11
  -2   6  16    0.30    0.13
  -1   6  16    0.94    0.16
   0  -6 -16    3.02    0.33
   0   6  16    2.95    0.30
  -1  -6 -16    1.05    0.19
   1   6  16    0.95    0.17
  -2  -6 -16    0.31    0.15
   2   6  16    0.34    0.14
  -3  -6 -16   -0.04    0.14
   3   6  16   -0.04    0.12
   4   6  16    0.11    0.14
   5   6  16    0.08    0.15
   6   6  16    0.89    0.22
  -7  -6 -16   -0.11    0.13
  -6   7  16   -0.03    0.13
  -5   7  16    0.04    0.13
  -4   7  16    0.16    0.13
  -3   7  16   -0.03    0.13
  -2   7  16   -0.09    0.13
  -1   7  16    0.05    0.13
   0   7  16    0.03    0.12
   1   7  16    0.05    0.13
   2   7  16   -0.05    0.12
   3   7  16    0.07    0.13
   4   7  16    0.16    0.15
   5   7  16   -0.01    0.16
   6   7  16    0.10    0.18
  -5   8  16    0.09    0.16
  -4   8  16    0.85    0.19
  -3   8  16   -0.12    0.14
  -2   8  16    0.06    0.15
  -1   8  16    0.06    0.14
   0   8  16    2.03    0.29
   1   8  16    0.02    0.14
   2   8  16    0.08    0.14
   3   8  16   -0.06    0.13
   4   8  16    0.73    0.20
  -3   9  16    3.15    0.38
  -2   9  16    0.54    0.18
  -1   9  16    0.00    0.15
   0   9  16   -0.12    0.15
   1   9  16   -0.10    0.15
   2   9  16    0.45    0.18
   3   8 -17   -0.07    0.13
   2   8 -17   -0.10    0.13
   1   8 -17    0.04    0.12
   0   8 -17   -0.07    0.11
  -1   8 -17    0.22    0.12
  -2   8 -17    0.07    0.12
  -3   8 -17   -0.18    0.11
   5   7 -17    0.26    0.15
   5   7 -17    0.20    0.15
   4   7 -17   -0.13    0.12
   4   7 -17    0.07    0.12
   3   7 -17    0.12    0.13
   3   7 -17   -0.08    0.12
   2   7 -17    0.73    0.16
   1   7 -17    0.00    0.12
   0   7 -17   -0.07    0.11
  -1   7 -17    0.14    0.12
  -2   7 -17    0.51    0.14
  -3   7 -17   -0.07    0.10
  -4   7 -17    0.10    0.11
  -5   7 -17    0.19    0.12
   6   6 -17    0.02    0.16
   5   6 -17    0.28    0.15
   5   6 -17    0.21    0.15
   4   6 -17   -0.13    0.12
   4   6 -17    0.03    0.12
   3   6 -17    0.15    0.13
   3   6 -17    0.17    0.12
   2   6 -17    0.34    0.13
   1   6 -17    1.90    0.26
   0   6 -17    0.05    0.11
  -1   6 -17    1.85    0.25
  -2   6 -17    0.29    0.11
  -3   6 -17    0.05    0.10
  -4   6 -17    0.00    0.10
  -5   6 -17    0.41    0.13
  -6   6 -17    0.07    0.12
   7   5 -17    0.06    0.17
   6   5 -17    0.11    0.15
   5   5 -17    0.07    0.14
   5   5 -17    0.02    0.13
   4   5 -17    0.17    0.12
   4   5 -17    0.00    0.12
   3   5 -17    0.09    0.11
   3   5 -17    0.09    0.12
   2   5 -17    0.17    0.12
   2   5 -17    0.04    0.11
   1   5 -17    0.94    0.16
   0   5 -17    1.84    0.26
  -1   5 -17    0.77    0.14
  -2   5 -17    0.05    0.10
  -3   5 -17    0.06    0.10
  -4   5 -17    0.00    0.10
  -5   5 -17    0.07    0.11
  -6   5 -17    0.18    0.13
  -7   5 -17    0.22    0.14
   7   4 -17   -0.04    0.16
   6   4 -17    0.21    0.16
   5   4 -17    0.00    0.12
   5   4 -17    0.06    0.13
   4   4 -17    1.92    0.45
   4   4 -17    1.93    0.27
   3   4 -17   -0.02    0.11
   3   4 -17    0.03    0.11
   2   4 -17    0.13    0.11
   2   4 -17    0.10    0.11
   1   4 -17    0.52    0.14
   1   4 -17    0.36    0.13
   0   4 -17   -0.08    0.10
  -1   4 -17    0.45    0.12
  -2   4 -17    0.20    0.11
  -3   4 -17    0.10    0.10
  -4   4 -17    1.85    0.24
  -5   4 -17    0.05    0.11
  -6   4 -17    0.24    0.13
  -7   4 -17    0.05    0.13
   8   3 -17   -0.06    0.24
   7   3 -17    0.27    0.17
   6   3 -17    0.08    0.15
   5   3 -17    0.09    0.14
   5   3 -17    0.31    0.13
   4   3 -17   -0.02    0.11
   4   3 -17    0.05    0.11
   3   3 -17    0.10    0.11
   3   3 -17    0.29    0.12
   2   3 -17    1.12    0.16
   2   3 -17    0.80    0.16
   1   3 -17    0.07    0.09
   1   3 -17   -0.03    0.10
   0   3 -17    1.08    0.16
   0   3 -17    1.44    0.33
  -1   3 -17    0.03    0.10
  -2   3 -17    0.96    0.15
  -3   3 -17    0.29    0.11
  -4   3 -17    0.10    0.11
  -5   3 -17    0.15    0.11
  -6   3 -17    0.19    0.13
  -7   3 -17    0.48    0.15
  -8   3 -17   -0.06    0.14
   8   2 -17    0.18    0.24
   7   2 -17    0.15    0.19
   6   2 -17    0.23    0.16
   5   2 -17    0.39    0.15
   5   2 -17    0.67    0.15
   4   2 -17    2.51    0.30
   4   2 -17    2.24    0.43
   3   2 -17    0.25    0.11
   3   2 -17    0.34    0.13
   2   2 -17    3.96    0.43
   2   2 -17    3.67    0.33
   1   2 -17    0.08    0.09
   1   2 -17    0.10    0.11
   0   2 -17   -0.01    0.10
  -1   2 -17    0.15    0.11
  -2   2 -17    3.49    0.31
  -3   2 -17    0.25    0.12
  -4   2 -17    2.22    0.27
  -5   2 -17    0.60    0.14
  -6   2 -17    0.28    0.13
  -7   2 -17    0.27    0.13
  -8   2 -17    0.27    0.14
   8   1 -17   -0.18    0.21
   7   1 -17   -0.10    0.15
   6   1 -17    0.04    0.13
   5   1 -17    0.23    0.12
   5   1 -17    0.12    0.12
   4   1 -17    0.20    0.12
   4   1 -17    0.36    0.13
   3   1 -17    0.07    0.10
   3   1 -17    0.06    0.12
   2   1 -17    1.45    0.34
   2   1 -17    1.11    0.17
   1   1 -17    3.68    0.32
   0   1 -17    2.14    0.27
  -1   1 -17    3.64    0.32
  -2   1 -17    0.97    0.15
  -3   1 -17    0.17    0.11
  -4   1 -17    0.26    0.12
  -5   1 -17    0.25    0.12
  -6   1 -17    0.02    0.11
  -7   1 -17   -0.10    0.12
  -7   1 -17    0.03    0.14
  -8   1 -17    0.21    0.13
  -8   1 -17    0.09    0.14
   7   0 -17   -0.18    0.14
   6   0 -17    0.49    0.16
   5   0 -17   -0.06    0.10
   5   0 -17   -0.03    0.11
   4   0 -17    0.74    0.15
   3   0 -17   -0.01    0.10
   3   0 -17   -0.09    0.08
   2   0 -17    5.21    0.38
   1   0 -17    0.00    0.11
  -1   0 -17    0.07    0.11
  -2   0 -17    5.26    0.39
  -3   0 -17    0.03    0.11
  -4   0 -17    1.09    0.16
  -5   0 -17   -0.04    0.11
  -5   0 -17   -0.02    0.09
  -6   0 -17    0.97    0.17
  -6   0 -17    1.34    0.22
  -7   0 -17    0.01    0.12
  -7   0 -17   -0.02    0.10
  -8   0 -17    0.03    0.13
  -8   0 -17    0.05    0.12
   8  -1 -17   -0.09    0.17
   7  -1 -17   -0.18    0.13
   6  -1 -17   -0.10    0.12
   5  -1 -17    0.03    0.11
   5  -1 -17    0.30    0.12
   4  -1 -17    0.41    0.13
   3  -1 -17    0.00    0.11
   3  -1 -17    0.04    0.11
   2  -1 -17    1.05    0.17
   1  -1 -17    3.77    0.34
   0  -1 -17    1.75    0.27
  -1  -1 -17    3.87    0.35
  -2  -1 -17    1.06    0.17
  -3  -1 -17    0.04    0.11
  -4  -1 -17    0.45    0.11
  -4  -1 -17    0.24    0.13
  -5  -1 -17    0.15    0.13
  -5  -1 -17    0.29    0.12
  -6  -1 -17    0.20    0.12
  -6  -1 -17    0.15    0.13
  -7  -1 -17    0.06    0.12
  -7  -1 -17    0.11    0.13
  -8  -1 -17    0.17    0.14
  -8  -1 -17    0.27    0.14
   8  -2 -17   -0.02    0.17
   7  -2 -17    0.04    0.14
   6  -2 -17   -0.05    0.12
   5  -2 -17    0.79    0.15
   4  -2 -17    1.83    0.35
   4  -2 -17    2.21    0.26
   3  -2 -17    0.29    0.12
   2  -2 -17    3.16    0.32
   1  -2 -17    0.04    0.12
   0  -2 -17   -0.16    0.11
  -1  -2 -17    0.05    0.12
   1   2  17    0.09    0.09
  -2  -2 -17    3.61    0.33
   2   2  17    3.73    0.29
  -3  -2 -17    0.27    0.13
   3   2  17    0.46    0.12
  -4  -2 -17    1.74    0.27
  -4  -2 -17    2.20    0.24
  -5  -2 -17    0.80    0.15
  -5  -2 -17    0.50    0.15
  -6  -2 -17    0.42    0.14
  -6  -2 -17    0.24    0.14
  -7  -2 -17    0.25    0.14
  -7  -2 -17    0.29    0.14
  -8  -2 -17    0.32    0.15
  -8  -2 -17    0.41    0.16
   7  -3 -17    0.04    0.16
   6  -3 -17   -0.14    0.13
   5  -3 -17   -0.09    0.11
   5  -3 -17    0.20    0.11
   4  -3 -17   -0.01    0.11
   3  -3 -17    0.29    0.12
   2  -3 -17    1.18    0.18
   1  -3 -17   -0.10    0.11
  -1   3  17    0.00    0.09
   0  -3 -17    1.17    0.18
   0   3  17    1.26    0.19
  -1  -3 -17    0.01    0.12
   1   3  17    0.02    0.09
  -2  -3 -17    1.12    0.18
   2   3  17    1.34    0.20
  -3  -3 -17    0.19    0.13
   3   3  17    0.16    0.12
  -4  -3 -17    0.10    0.13
  -5  -3 -17    0.16    0.13
  -5  -3 -17    0.27    0.12
  -6  -3 -17    0.17    0.13
  -6  -3 -17    0.10    0.14
  -7  -3 -17    0.36    0.15
  -7  -3 -17    0.51    0.17
  -8  -3 -17    0.06    0.14
  -8  -3 -17    0.18    0.15
   6  -4 -17   -0.01    0.16
   5  -4 -17    0.06    0.11
   4  -4 -17    1.73    0.27
   3  -4 -17    0.05    0.11
   2  -4 -17    0.13    0.13
  -2   4  17    0.21    0.10
   1  -4 -17    0.69    0.16
  -1   4  17    0.68    0.13
   0  -4 -17    0.03    0.12
   0   4  17   -0.05    0.09
  -1  -4 -17    0.44    0.15
   1   4  17    0.49    0.13
  -2  -4 -17    0.17    0.13
   2   4  17    0.06    0.11
  -3  -4 -17    0.04    0.13
   3   4  17    0.04    0.11
  -4  -4 -17    1.87    0.29
   4   4  17    1.77    0.26
  -5  -4 -17    0.01    0.14
  -6  -4 -17    0.39    0.15
  -6  -4 -17    0.28    0.15
  -7  -4 -17    0.11    0.14
  -7  -4 -17    0.13    0.14
   4  -5 -17   -0.05    0.11
  -4   5  17    0.02    0.11
   3  -5 -17    0.12    0.12
  -3   5  17    0.06    0.11
   2  -5 -17    0.07    0.12
  -2   5  17    0.03    0.11
   1  -5 -17    1.07    0.18
  -1   5  17    1.20    0.21
   0  -5 -17    2.44    0.32
   0   5  17    2.13    0.26
  -1  -5 -17    1.20    0.19
   1   5  17    1.08    0.17
  -2  -5 -17    0.00    0.13
   2   5  17    0.05    0.11
  -3  -5 -17    0.01    0.14
   3   5  17    0.15    0.13
  -4  -5 -17   -0.01    0.14
   4   5  17    0.04    0.13
  -5  -5 -17    0.15    0.15
   5   5  17    0.17    0.16
  -6  -5 -17    0.22    0.16
  -7  -5 -17    0.13    0.15
  -7  -5 -17    0.25    0.15
  -5   6  17    0.63    0.16
  -4   6  17   -0.01    0.12
  -3   6  17    0.17    0.13
  -2   6  17    0.40    0.14
   1  -6 -17    2.45    0.32
  -1   6  17    1.87    0.26
   0  -6 -17    0.16    0.14
   0   6  17   -0.03    0.12
  -1  -6 -17    2.40    0.34
   1   6  17    2.01    0.28
  -2  -6 -17    0.55    0.17
   2   6  17    0.44    0.15
  -3  -6 -17    0.17    0.15
   3   6  17    0.16    0.13
  -4  -6 -17    0.03    0.15
   4   6  17    0.05    0.14
   5   6  17    0.64    0.19
   6   6  17    0.19    0.17
  -5   7  17    0.53    0.17
  -4   7  17   -0.02    0.13
  -3   7  17   -0.11    0.13
  -2   7  17    0.59    0.17
  -1   7  17    0.05    0.13
   0   7  17   -0.02    0.12
   1   7  17    0.11    0.14
   2   7  17    0.67    0.17
   3   7  17    0.07    0.14
   4   7  17    0.07    0.15
   5   7  17    0.58    0.20
  -3   8  17   -0.02    0.15
  -2   8  17    0.00    0.15
  -1   8  17    0.11    0.15
   0   8  17   -0.06    0.14
   1   8  17    0.02    0.14
   2   8  17    0.07    0.15
   3   8  17    0.06    0.16
   1   8 -18    0.11    0.14
   0   8 -18    0.16    0.14
   3   7 -18    0.15    0.13
   3   7 -18    0.14    0.14
   2   7 -18    0.38    0.15
   1   7 -18    0.62    0.16
   0   7 -18   -0.05    0.11
  -1   7 -18    0.55    0.15
  -2   7 -18    0.45    0.14
  -3   7 -18    0.02    0.12
   5   6 -18    0.04    0.14
   5   6 -18    0.04    0.14
   4   6 -18    0.04    0.13
   4   6 -18   -0.03    0.13
   3   6 -18   -0.16    0.12
   3   6 -18    0.14    0.12
   2   6 -18    0.10    0.12
   2   6 -18    0.06    0.13
   1   6 -18    0.82    0.16
   0   6 -18    0.56    0.14
  -1   6 -18    0.91    0.16
  -2   6 -18    0.02    0.11
  -3   6 -18   -0.03    0.11
  -4   6 -18   -0.02    0.11
  -5   6 -18   -0.03    0.12
   6   5 -18    0.03    0.15
   5   5 -18    0.26    0.15
   5   5 -18    0.10    0.14
   4   5 -18    0.10    0.13
   4   5 -18    0.05    0.13
   3   5 -18   -0.04    0.11
   3   5 -18   -0.11    0.12
   2   5 -18    0.62    0.15
   2   5 -18    0.39    0.14
   1   5 -18    0.23    0.13
   0   5 -18    0.07    0.11
  -1   5 -18    0.27    0.12
  -2   5 -18    0.55    0.13
  -3   5 -18    0.02    0.11
  -4   5 -18    0.09    0.11
  -5   5 -18    0.14    0.12
  -6   5 -18    0.04    0.13
   6   4 -18    0.07    0.15
   5   4 -18    0.14    0.14
   5   4 -18    0.10    0.14
   4   4 -18   -0.03    0.12
   4   4 -18   -0.05    0.11
   3   4 -18    0.87    0.16
   3   4 -18    0.46    0.16
   2   4 -18   -0.06    0.11
   2   4 -18   -0.01    0.10
   1   4 -18    0.74    0.16
   1   4 -18    0.86    0.16
   0   4 -18    0.08    0.12
  -1   4 -18    0.91    0.15
  -2   4 -18   -0.05    0.10
  -3   4 -18    0.64    0.13
  -4   4 -18    0.04    0.11
  -5   4 -18    0.10    0.12
  -6   4 -18   -0.04    0.12
   7   3 -18   -0.03    0.21
   6   3 -18    0.13    0.15
   5   3 -18    0.90    0.18
   5   3 -18    0.55    0.17
   4   3 -18    0.11    0.12
   4   3 -18    0.37    0.14
   3   3 -18    0.14    0.12
   3   3 -18    0.18    0.13
   2   3 -18    0.02    0.10
   2   3 -18    0.04    0.12
   1   3 -18    0.13    0.12
   1   3 -18    0.14    0.11
   0   3 -18   -0.13    0.10
  -1   3 -18    0.04    0.11
  -2   3 -18    0.13    0.11
  -3   3 -18    0.26    0.12
  -4   3 -18    0.20    0.12
  -5   3 -18    0.88    0.16
  -6   3 -18    0.07    0.13
  -7   3 -18   -0.03    0.13
   7   2 -18    0.58    0.22
   6   2 -18    0.16    0.16
   5   2 -18    0.03    0.13
   5   2 -18   -0.01    0.12
   4   2 -18    0.44    0.15
   4   2 -18    0.77    0.16
   3   2 -18    2.34    0.42
   3   2 -18    2.22    0.30
   2   2 -18    0.38    0.13
   1   2 -18    0.04    0.12
   0   2 -18    0.11    0.12
  -1   2 -18    0.02    0.11
  -2   2 -18    0.12    0.11
  -3   2 -18    1.99    0.26
  -4   2 -18    0.67    0.15
  -5   2 -18    0.06    0.12
  -6   2 -18    0.41    0.15
  -7   2 -18    0.76    0.16
   7   1 -18    0.02    0.17
   6   1 -18    0.17    0.14
   5   1 -18    0.44    0.16
   5   1 -18    0.96    0.17
   4   1 -18    0.57    0.15
   4   1 -18    1.10    0.17
   3   1 -18    0.50    0.14
   3   1 -18    0.30    0.12
   2   1 -18    1.12    0.18
   1   1 -18    1.85    0.28
   0   1 -18    0.12    0.12
  -1   1 -18    1.22    0.17
  -2   1 -18    0.90    0.16
  -3   1 -18    0.49    0.14
  -4   1 -18    0.88    0.16
  -5   1 -18    0.74    0.15
  -6   1 -18    0.51    0.15
  -7   1 -18    0.05    0.13
   7   0 -18   -0.20    0.14
   6   0 -18   -0.11    0.12
   5   0 -18   -0.10    0.11
   5   0 -18   -0.05    0.12
   4   0 -18    0.50    0.14
   3   0 -18    0.06    0.12
   2   0 -18    4.93    0.39
   1   0 -18    0.10    0.12
   0   0 -18    7.91    0.52
  -1   0 -18    0.13    0.12
  -2   0 -18    4.82    0.38
  -3   0 -18   -0.02    0.11
  -4   0 -18    0.38    0.14
  -5   0 -18   -0.04    0.12
  -6   0 -18    0.10    0.13
  -7   0 -18   -0.15    0.12
   7  -1 -18   -0.08    0.15
   6  -1 -18    0.13    0.14
   5  -1 -18    0.38    0.14
   4  -1 -18    0.90    0.16
   4  -1 -18    0.44    0.18
   3  -1 -18    0.50    0.15
   2  -1 -18    0.96    0.17
   1  -1 -18    1.49    0.19
   0  -1 -18   -0.03    0.12
  -1  -1 -18    1.35    0.19
  -2  -1 -18    0.99    0.17
  -3  -1 -18    0.57    0.15
  -4  -1 -18    0.74    0.16
  -5  -1 -18    0.73    0.16
  -5  -1 -18    0.88    0.15
  -6  -1 -18    0.45    0.15
  -6  -1 -18    0.59    0.15
  -7  -1 -18    0.30    0.14
  -7  -1 -18    0.12    0.14
   7  -2 -18    0.40    0.17
   6  -2 -18    0.02    0.13
   5  -2 -18   -0.06    0.11
   5  -2 -18   -0.21    0.14
   4  -2 -18    0.80    0.16
   3  -2 -18    1.88    0.27
   2  -2 -18    0.06    0.12
   1  -2 -18   -0.09    0.11
   0  -2 -18    0.09    0.12
  -1  -2 -18   -0.09    0.12
  -2  -2 -18    0.26    0.13
  -3  -2 -18    1.47    0.20
   3   2  18    2.12    0.29
  -4  -2 -18    0.83    0.17
  -5  -2 -18    0.00    0.10
  -5  -2 -18    0.08    0.13
  -6  -2 -18    0.33    0.15
  -6  -2 -18    0.46    0.14
  -7  -2 -18    0.95    0.18
  -7  -2 -18    0.97    0.19
   7  -3 -18   -0.20    0.15
   6  -3 -18   -0.12    0.18
   5  -3 -18    0.93    0.17
   4  -3 -18    0.40    0.14
   3  -3 -18    0.18    0.13
   2  -3 -18    0.01    0.12
   1  -3 -18    0.15    0.13
   0  -3 -18   -0.06    0.11
  -1  -3 -18    0.08    0.13
   1   3  18    0.20    0.16
  -2  -3 -18    0.03    0.13
   2   3  18    0.17    0.10
  -3  -3 -18    0.24    0.14
   3   3  18    0.28    0.12
  -4  -3 -18    0.32    0.15
   4   3  18    0.42    0.15
  -5  -3 -18    0.93    0.18
  -5  -3 -18    1.15    0.19
  -6  -3 -18    0.06    0.12
  -6  -3 -18    0.03    0.14
  -7  -3 -18    0.01    0.14
  -7  -3 -18    0.04    0.13
   5  -4 -18    0.19    0.13
   4  -4 -18    0.00    0.12
   3  -4 -18    0.75    0.16
   2  -4 -18    0.03    0.12
   1  -4 -18    1.12    0.19
   0  -4 -18    0.31    0.14
   0   4  18    0.14    0.10
  -1  -4 -18    1.06    0.19
   1   4  18    1.26    0.22
  -2  -4 -18    0.03    0.13
   2   4  18   -0.04    0.10
  -3  -4 -18    0.54    0.17
   3   4  18    0.74    0.16
  -4  -4 -18    0.06    0.14
   4   4  18    0.08    0.13
  -5  -4 -18    0.08    0.14
   5   4  18    0.19    0.16
  -6  -4 -18   -0.01    0.12
  -6  -4 -18    0.00    0.14
   4  -5 -18    0.30    0.14
   3  -5 -18    0.09    0.13
   2  -5 -18    0.66    0.17
  -2   5  18    0.83    0.16
   1  -5 -18    0.34    0.15
  -1   5  18    0.34    0.13
   0  -5 -18    0.09    0.14
   0   5  18    0.00    0.11
  -1  -5 -18    0.35    0.16
   1   5  18    0.23    0.13
  -2  -5 -18    0.61    0.17
   2   5  18    0.63    0.15
  -3  -5 -18   -0.12    0.14
   3   5  18   -0.07    0.12
  -4  -5 -18    0.03    0.15
   4   5  18    0.15    0.14
  -5  -5 -18    0.23    0.16
   5   5  18    0.31    0.16
  -6  -5 -18    0.21    0.16
   6   5  18    0.17    0.18
  -3   6  18   -0.06    0.12
  -2   6  18    0.03    0.13
   1  -6 -18    1.04    0.19
  -1   6  18    0.86    0.17
   0  -6 -18    1.07    0.20
   0   6  18    0.85    0.17
  -1  -6 -18    0.92    0.19
   1   6  18    1.07    0.18
  -2  -6 -18    0.17    0.16
   2   6  18    0.04    0.13
  -3  -6 -18    0.18    0.16
   3   6  18   -0.02    0.13
  -4  -6 -18    0.15    0.17
   4   6  18    0.00    0.14
   5   6  18    0.11    0.16
  -4   7  18    0.48    0.16
  -3   7  18    0.02    0.14
  -2   7  18    0.58    0.17
  -1   7  18    0.72    0.17
   0   7  18   -0.08    0.13
   1   7  18    0.65    0.17
   2   7  18    0.70    0.18
   3   7  18    0.22    0.16
  -1   8  18    0.23    0.17
   0   8  18    0.19    0.16
   1   8  18    0.15    0.16
   1   7 -19    0.01    0.14
   0   7 -19    0.05    0.13
  -1   7 -19   -0.06    0.12
   3   6 -19    0.00    0.14
   3   6 -19    0.15    0.13
   2   6 -19    0.28    0.13
   2   6 -19    0.25    0.15
   1   6 -19    0.11    0.13
   0   6 -19   -0.02    0.12
  -1   6 -19    0.12    0.12
  -2   6 -19    0.15    0.12
  -3   6 -19    0.03    0.12
   5   5 -19   -0.04    0.14
   5   5 -19   -0.13    0.14
   4   5 -19   -0.07    0.14
   4   5 -19    0.00    0.13
   3   5 -19    0.26    0.15
   3   5 -19    0.14    0.13
   2   5 -19   -0.02    0.13
   2   5 -19    0.08    0.12
   1   5 -19    0.18    0.12
   1   5 -19    0.17    0.13
   0   5 -19    0.15    0.13
  -1   5 -19    0.25    0.13
  -2   5 -19    0.00    0.11
  -3   5 -19    0.18    0.12
  -4   5 -19   -0.11    0.11
   5   4 -19    0.20    0.16
   5   4 -19    0.04    0.14
   4   4 -19    0.50    0.16
   4   4 -19    0.37    0.16
   3   4 -19    0.20    0.14
   3   4 -19    0.06    0.12
   2   4 -19    0.02    0.13
   2   4 -19   -0.05    0.11
   1   4 -19    0.02    0.12
   1   4 -19    0.18    0.15
   0   4 -19   -0.04    0.11
  -1   4 -19    0.24    0.12
  -2   4 -19    0.06    0.11
  -3   4 -19    0.12    0.12
  -4   4 -19    0.37    0.14
  -5   4 -19    0.18    0.13
   6   3 -19    0.47    0.18
   5   3 -19    0.70    0.18
   5   3 -19    0.33    0.15
   4   3 -19    0.75    0.18
   4   3 -19    0.44    0.16
   3   3 -19    0.09    0.12
   3   3 -19    0.20    0.14
   2   3 -19    0.24    0.13
   2   3 -19    0.16    0.12
   1   3 -19    0.07    0.12
   0   3 -19   -0.17    0.11
  -1   3 -19    0.06    0.11
  -2   3 -19    0.23    0.12
  -3   3 -19    0.20    0.12
  -4   3 -19    0.62    0.15
  -5   3 -19    0.65    0.16
  -6   3 -19    0.72    0.17
   6   2 -19    0.34    0.18
   5   2 -19    0.34    0.16
   5   2 -19    0.79    0.17
   4   2 -19    0.13    0.13
   4   2 -19    0.33    0.15
   3   2 -19    2.29    0.31
   3   2 -19    2.24    0.43
   2   2 -19    0.19    0.13
   1   2 -19    0.03    0.12
   0   2 -19   -0.03    0.12
  -1   2 -19    0.29    0.13
  -2   2 -19    0.13    0.12
  -3   2 -19    2.30    0.30
  -4   2 -19    0.22    0.13
  -5   2 -19    0.64    0.16
  -6   2 -19    0.60    0.16
   6   1 -19   -0.13    0.13
   5   1 -19    0.12    0.14
   5   1 -19    0.05    0.12
   4   1 -19    0.76    0.17
   3   1 -19    0.66    0.17
   2   1 -19    2.58    0.31
   1   1 -19    0.44    0.14
   0   1 -19    0.94    0.16
  -1   1 -19    0.34    0.13
  -2   1 -19    2.12    0.29
  -3   1 -19    0.46    0.14
  -4   1 -19    1.26    0.18
  -5   1 -19    0.18    0.13
  -6   1 -19    0.05    0.14
   6   0 -19    0.18    0.15
   5   0 -19   -0.12    0.12
   5   0 -19    0.00    0.13
   4   0 -19    0.34    0.15
   3   0 -19   -0.13    0.12
   2   0 -19    1.95    0.29
   1   0 -19   -0.01    0.12
   0   0 -19   -0.02    0.11
  -1   0 -19   -0.04    0.12
  -2   0 -19    2.10    0.29
  -3   0 -19    0.05    0.12
  -4   0 -19    0.41    0.15
  -5   0 -19   -0.06    0.12
  -6   0 -19    0.47    0.16
   5  -1 -19    0.10    0.13
   4  -1 -19    1.49    0.20
   3  -1 -19    0.53    0.16
   2  -1 -19    2.34    0.31
   1  -1 -19    0.31    0.14
   0  -1 -19    0.79    0.16
  -1  -1 -19    0.39    0.14
  -2  -1 -19    2.54    0.31
  -3  -1 -19    0.50    0.15
  -4  -1 -19    1.44    0.20
  -5  -1 -19    0.05    0.14
  -6  -1 -19    0.02    0.13
   5  -2 -19    0.74    0.16
   4  -2 -19    0.16    0.14
   3  -2 -19    1.87    0.29
   2  -2 -19    0.13    0.13
   1  -2 -19    0.15    0.13
   0  -2 -19   -0.15    0.11
  -1  -2 -19    0.15    0.13
  -2  -2 -19    0.01    0.13
  -3  -2 -19    1.55    0.21
  -4  -2 -19    0.24    0.14
  -5  -2 -19    0.60    0.16
  -6  -2 -19    0.59    0.16
  -6  -2 -19    0.50    0.16
   5  -3 -19    0.63    0.16
   4  -3 -19    0.82    0.17
   3  -3 -19    0.19    0.13
   2  -3 -19    0.13    0.13
   1  -3 -19    0.16    0.13
   0  -3 -19   -0.03    0.12
  -1  -3 -19    0.19    0.14
  -2  -3 -19    0.24    0.14
  -3  -3 -19    0.08    0.14
  -4  -3 -19    0.75    0.18
   4   3  19    0.89    0.18
  -5  -3 -19    0.62    0.17
   5   3  19    0.67    0.17
  -6  -3 -19    0.83    0.18
  -6  -3 -19    0.61    0.18
   5  -4 -19    0.15    0.14
   4  -4 -19    0.64    0.16
   3  -4 -19    0.20    0.14
   2  -4 -19    0.05    0.13
   1  -4 -19    0.29    0.15
   0  -4 -19    0.15    0.14
  -1  -4 -19    0.35    0.15
  -2  -4 -19    0.00    0.14
   2   4  19    0.06    0.12
  -3  -4 -19    0.13    0.15
   3   4  19    0.18    0.13
  -4  -4 -19    0.44    0.17
   4   4  19    0.61    0.16
  -5  -4 -19    0.02    0.15
   5   4  19    0.10    0.14
   4  -5 -19    0.13    0.14
   3  -5 -19    0.45    0.16
   2  -5 -19    0.12    0.15
   1  -5 -19    0.31    0.16
   0  -5 -19    0.22    0.15
   0   5  19    0.00    0.13
  -1  -5 -19    0.27    0.16
   1   5  19    0.15    0.13
  -2  -5 -19    0.05    0.15
   2   5  19   -0.06    0.12
  -3  -5 -19    0.40    0.17
   3   5  19    0.17    0.14
  -4  -5 -19    0.19    0.16
   4   5  19   -0.01    0.13
   5   5  19    0.20    0.16
   1  -6 -19    0.36    0.16
  -1   6  19    0.24    0.14
   0  -6 -19    0.06    0.15
   0   6  19   -0.04    0.12
  -1  -6 -19    0.45    0.18
   1   6  19    0.22    0.14
  -2  -6 -19    0.35    0.17
   2   6  19    0.30    0.15
  -3  -6 -19    0.22    0.17
   3   6  19    0.11    0.14
  -1   7  19   -0.02    0.14
   0   7  19    0.03    0.14
   1   7  19    0.09    0.14
   1   6 -20   -0.01    0.13
   1   6 -20    0.14    0.12
   0   6 -20    0.27    0.14
  -1   6 -20    0.08    0.13
   3   5 -20    0.14    0.15
   3   5 -20    0.11    0.14
   2   5 -20   -0.03    0.14
   2   5 -20    0.08    0.13
   1   5 -20    0.28    0.15
   0   5 -20   -0.14    0.12
  -1   5 -20    0.45    0.14
  -2   5 -20    0.03    0.12
  -3   5 -20    0.12    0.13
   4   4 -20   -0.01    0.15
   4   4 -20    0.05    0.13
   3   4 -20    0.27    0.15
   3   4 -20    0.11    0.13
   2   4 -20    0.17    0.15
   1   4 -20    0.47    0.16
   0   4 -20    0.48    0.15
  -1   4 -20    0.59    0.15
  -2   4 -20    0.07    0.13
  -3   4 -20    0.25    0.13
  -4   4 -20    0.12    0.13
   5   3 -20    0.20    0.15
   5   3 -20    0.31    0.17
   4   3 -20    0.30    0.15
   4   3 -20    0.52    0.18
   3   3 -20    0.08    0.16
   3   3 -20   -0.03    0.14
   2   3 -20    0.29    0.15
   1   3 -20    0.71    0.17
   0   3 -20   -0.10    0.11
  -1   3 -20    0.51    0.15
  -2   3 -20    0.30    0.14
  -3   3 -20    0.12    0.13
  -4   3 -20    0.42    0.15
  -5   3 -20    0.33    0.15
   5   2 -20    0.28    0.16
   5   2 -20    0.11    0.14
   4   2 -20    0.58    0.17
   4   2 -20    0.32    0.15
   3   2 -20    0.32    0.15
   2   2 -20    0.29    0.15
   1   2 -20    0.09    0.14
   0   2 -20   -0.06    0.12
  -1   2 -20    0.09    0.13
  -2   2 -20    0.22    0.13
  -3   2 -20    0.29    0.14
  -4   2 -20    0.54    0.16
  -5   2 -20    0.09    0.14
   5   1 -20   -0.08    0.12
   5   1 -20   -0.06    0.14
   4   1 -20    0.36    0.16
   3   1 -20    0.78    0.17
   2   1 -20    0.46    0.16
   1   1 -20    0.04    0.13
   0   1 -20    0.00    0.13
  -1   1 -20   -0.05    0.13
  -2   1 -20    0.35    0.15
  -3   1 -20    0.77    0.17
  -4   1 -20    0.40    0.14
  -5   1 -20    0.00    0.13
   5   0 -20   -0.15    0.13
   4   0 -20    1.41    0.22
   3   0 -20    0.03    0.14
   2   0 -20    0.01    0.13
   1   0 -20   -0.10    0.12
   0   0 -20    0.48    0.15
  -1   0 -20   -0.13    0.12
  -2   0 -20    0.19    0.13
  -3   0 -20   -0.05    0.13
  -4   0 -20    1.06    0.18
  -5   0 -20   -0.10    0.13
   5  -1 -20    0.09    0.14
   4  -1 -20    0.31    0.15
   3  -1 -20    0.70    0.18
   2  -1 -20    0.57    0.17
   1  -1 -20   -0.01    0.13
   0  -1 -20   -0.01    0.13
  -1  -1 -20   -0.14    0.12
  -2  -1 -20    0.51    0.16
  -3  -1 -20    0.57    0.16
  -4  -1 -20    0.32    0.15
  -5  -1 -20   -0.04    0.14
   5  -2 -20    0.33    0.16
   4  -2 -20    0.47    0.16
   3  -2 -20    0.19    0.14
   2  -2 -20    0.30    0.15
   1  -2 -20    0.15    0.14
   0  -2 -20   -0.01    0.13
  -1  -2 -20    0.09    0.14
  -2  -2 -20    0.18    0.14
  -3  -2 -20    0.25    0.15
  -4  -2 -20    0.59    0.17
  -5  -2 -20    0.39    0.16
   5  -3 -20    0.28    0.24
   4  -3 -20    0.67    0.17
   3  -3 -20    0.19    0.14
   2  -3 -20    0.31    0.15
   1  -3 -20    0.90    0.18
   0  -3 -20    0.06    0.14
  -1  -3 -20    0.63    0.17
  -2  -3 -20    0.37    0.16
  -3  -3 -20    0.02    0.15
  -4  -3 -20    0.44    0.17
  -5  -3 -20    0.22    0.16
   4  -4 -20    0.29    0.15
   3  -4 -20    0.54    0.16
   2  -4 -20    0.14    0.15
   1  -4 -20    0.64    0.18
   0  -4 -20    0.51    0.17
  -1  -4 -20    0.61    0.18
  -2  -4 -20    0.21    0.16
  -3  -4 -20    0.42    0.17
  -4  -4 -20    0.17    0.16
   3  -5 -20    0.39    0.16
   2  -5 -20    0.19    0.16
   1  -5 -20    0.62    0.18
   0  -5 -20    0.07    0.15
  -1  -5 -20    0.44    0.17
  -2  -5 -20    0.24    0.17
  -3  -5 -20    0.58    0.18
   3   5  20    0.28    0.15
   1  -6 -20    0.34    0.17
   0  -6 -20    0.57    0.19
  -1  -6 -20    0.27    0.18
   1   6  20   -0.01    0.14
   2   4 -21   -0.12    0.14
   1   4 -21   -0.07    0.14
   0   4 -21   -0.01    0.13
  -1   4 -21    0.00    0.13
  -2   4 -21   -0.15    0.12
   3   3 -21   -0.03    0.15
   2   3 -21    0.12    0.16
   1   3 -21    0.04    0.14
   0   3 -21    0.72    0.17
  -1   3 -21    0.03    0.13
  -2   3 -21    0.18    0.14
  -3   3 -21   -0.02    0.13
   4   2 -21    0.69    0.19
   3   2 -21    0.05    0.15
   2   2 -21    0.49    0.17
   1   2 -21    0.47    0.17
   0   2 -21   -0.03    0.13
  -1   2 -21    0.49    0.16
  -2   2 -21    0.65    0.17
  -3   2 -21   -0.06    0.13
  -4   2 -21    0.50    0.17
   4   1 -21    0.12    0.16
   3   1 -21    0.14    0.15
   2   1 -21    0.08    0.15
   1   1 -21   -0.02    0.13
   0   1 -21    0.00    0.13
  -1   1 -21    0.02    0.14
  -2   1 -21    0.12    0.14
  -3   1 -21    0.22    0.14
  -4   1 -21    0.15    0.15
   4   0 -21    0.64    0.18
   3   0 -21    0.02    0.14
   2   0 -21    0.20    0.15
   1   0 -21   -0.14    0.13
   0   0 -21   -0.27    0.12
  -1   0 -21   -0.03    0.14
  -2   0 -21    0.18    0.14
  -3   0 -21   -0.04    0.13
  -4   0 -21    0.47    0.17
   4  -1 -21    0.17    0.15
   3  -1 -21    0.08    0.14
   2  -1 -21    0.09    0.15
   1  -1 -21    0.06    0.14
   0  -1 -21   -0.01    0.14
  -1  -1 -21   -0.01    0.14
  -2  -1 -21    0.08    0.14
  -3  -1 -21    0.14    0.15
  -4  -1 -21    0.07    0.15
   4  -2 -21    0.57    0.18
   3  -2 -21    0.00    0.14
   2  -2 -21    0.63    0.17
   1  -2 -21    0.72    0.18
   0  -2 -21    0.04    0.14
  -1  -2 -21    0.61    0.17
  -2  -2 -21    0.55    0.17
  -3  -2 -21    0.24    0.15
  -4  -2 -21    0.32    0.16
   3  -3 -21   -0.06    0.14
   2  -3 -21    0.19    0.15
   1  -3 -21    0.09    0.15
   0  -3 -21    0.65    0.18
  -1  -3 -21    0.03    0.14
  -2  -3 -21    0.18    0.16
  -3  -3 -21    0.03    0.15
   2  -4 -21    0.07    0.15
   1  -4 -21    0.04    0.15
   0  -4 -21    0.04    0.15
  -1  -4 -21    0.05    0.15
  -2  -4 -21    0.09    0.16
   1   2 -22    0.13    0.16
   0   2 -22    2.41    0.34
  -1   2 -22    0.31    0.16
   2   1 -22   -0.03    0.15
   1   1 -22    0.22    0.16
   0   1 -22   -0.02    0.14
  -1   1 -22    0.22    0.15
  -2   1 -22   -0.13    0.13
   2   0 -22   -0.04    0.15
   1   0 -22   -0.04    0.15
   0   0 -22    0.22    0.16
  -1   0 -22   -0.17    0.14
  -2   0 -22   -0.03    0.14
   2  -1 -22    0.01    0.16
   0  -1 -22    0.02    0.15
  -1  -1 -22    0.28    0.16
  -2  -1 -22    0.02    0.15
   1  -2 -22    0.22    0.16
   0  -2 -22    2.34    0.35
  -1  -2 -22    0.37    0.17
   0   0   0    0.00    0.00
;
_shelx_hkl_checksum              71345
_olex2_submission_special_instructions 'No special instructions were received'
####################################################################### 
# 
# This file contains crystal structure data downloaded from the 
# Cambridge Structural Database (CSD) hosted by the Cambridge 
# Crystallographic Data Centre (CCDC).
# 
# Full information about CCDC data access policies and citation 
# guidelines are available at http://www.ccdc.cam.ac.uk/access/V1 
# 
# Audit and citation data items may have been added by the CCDC. 
# Please retain this information to preserve the provenance of 
# this file and to allow appropriate attribution of the data. 
# 
#######################################################################

data_2
_database_code_depnum_ccdc_archive 'CCDC 2367470'
loop_
_audit_author_name
_audit_author_address
'Xiang Wang'
;Bohai university
China
;
_audit_update_record             
;
2024-07-03 deposited with the CCDC.	2024-09-17 downloaded from the CCDC.
;
_audit_creation_date             2024-07-03
_audit_creation_method           
;
Olex2 1.3-alpha
(compiled 2020.11.12 svn.r5f609507 for OlexSys, GUI svn.r6408)
;
_shelx_SHELXL_version_number     2018/3
_chemical_name_common            ?
_chemical_name_systematic        
;
 ? 
;
_chemical_formula_moiety         'C24 H19 Cl N2'
_chemical_formula_sum            'C24 H19 Cl N2'
_chemical_formula_weight         370.86
_chemical_melting_point          ?
loop_
_atom_type_symbol
_atom_type_description
_atom_type_scat_dispersion_real
_atom_type_scat_dispersion_imag
_atom_type_scat_source
C C 0.0033 0.0016 'International Tables Vol C Tables 4.2.6.8 and 6.1.1.4'
H H 0.0000 0.0000 'International Tables Vol C Tables 4.2.6.8 and 6.1.1.4'
N N 0.0061 0.0033 'International Tables Vol C Tables 4.2.6.8 and 6.1.1.4'
Cl Cl 0.1484 0.1585 'International Tables Vol C Tables 4.2.6.8 and 6.1.1.4'

_shelx_space_group_comment       
;
The symmetry employed for this shelxl refinement is uniquely defined
by the following loop, which should always be used as a source of
symmetry information in preference to the above space-group names.
They are only intended as comments.
;
_space_group_crystal_system      orthorhombic
_space_group_IT_number           61
_space_group_name_H-M_alt        'P b c a'
_space_group_name_Hall           '-P 2ac 2ab'
loop_
_space_group_symop_operation_xyz
'x, y, z'
'-x+1/2, -y, z+1/2'
'x+1/2, -y+1/2, -z'
'-x, y+1/2, -z+1/2'
'-x, -y, -z'
'x-1/2, y, -z-1/2'
'-x-1/2, y-1/2, z'
'x, -y-1/2, z-1/2'

_cell_length_a                   8.5868(4)
_cell_length_b                   13.6623(6)
_cell_length_c                   31.9980(16)
_cell_angle_alpha                90
_cell_angle_beta                 90
_cell_angle_gamma                90
_cell_volume                     3753.9(3)
_cell_formula_units_Z            8
_cell_measurement_reflns_used    5019
_cell_measurement_temperature    296(2)
_cell_measurement_theta_max      24.912
_cell_measurement_theta_min      2.546
_shelx_estimated_absorpt_T_max   ?
_shelx_estimated_absorpt_T_min   ?
_exptl_absorpt_coefficient_mu    0.214
_exptl_absorpt_correction_T_max  0.977
_exptl_absorpt_correction_T_min  0.968
_exptl_absorpt_correction_type   none
_exptl_absorpt_process_details   SADABS
_exptl_absorpt_special_details   ?
_exptl_crystal_colour            yellow
_exptl_crystal_colour_primary    yellow
_exptl_crystal_density_diffrn    1.312
_exptl_crystal_density_meas      ?
_exptl_crystal_density_method    'not measured'
_exptl_crystal_description       BLOCK
_exptl_crystal_F_000             1552
_exptl_crystal_size_max          0.15
_exptl_crystal_size_mid          0.13
_exptl_crystal_size_min          0.11
_exptl_special_details           
;
 ? 
;
_exptl_transmission_factor_max   ?
_exptl_transmission_factor_min   ?
_diffrn_reflns_av_R_equivalents  0.0429
_diffrn_reflns_av_unetI/netI     0.0332
_diffrn_reflns_Laue_measured_fraction_full 1.000
_diffrn_reflns_Laue_measured_fraction_max 0.998
_diffrn_reflns_limit_h_max       11
_diffrn_reflns_limit_h_min       -10
_diffrn_reflns_limit_k_max       18
_diffrn_reflns_limit_k_min       -11
_diffrn_reflns_limit_l_max       41
_diffrn_reflns_limit_l_min       -42
_diffrn_reflns_number            26661
_diffrn_reflns_point_group_measured_fraction_full 1.000
_diffrn_reflns_point_group_measured_fraction_max 0.998
_diffrn_reflns_theta_full        25.242
_diffrn_reflns_theta_max         28.502
_diffrn_reflns_theta_min         2.546
_diffrn_ambient_temperature      293(2)
_diffrn_detector_area_resol_mean ?
_diffrn_measured_fraction_theta_full 1.000
_diffrn_measured_fraction_theta_max 0.998
_diffrn_measurement_device_type  'Bruker P4'
_diffrn_measurement_method       '\w scans'
_diffrn_radiation_monochromator  graphite
_diffrn_radiation_type           MoK\a
_diffrn_radiation_wavelength     0.71073
_diffrn_source                   ?
_diffrn_source_current           30.0
_diffrn_source_power             1.2
_diffrn_source_voltage           40.0
_reflns_Friedel_coverage         0.000
_reflns_Friedel_fraction_full    .
_reflns_Friedel_fraction_max     .
_reflns_number_gt                3184
_reflns_number_total             4760
_reflns_special_details          
;
 Reflections were merged by SHELXL according to the crystal
 class for the calculation of statistics and refinement.
 
 _reflns_Friedel_fraction is defined as the number of unique
 Friedel pairs measured divided by the number that would be
 possible theoretically, ignoring centric projections and
 systematic absences.
;
_reflns_threshold_expression     'I > 2\s(I)'
_computing_cell_refinement       'SAINT v8.34A (Bruker, 2013)'
_computing_data_collection       ?
_computing_data_reduction        'SAINT v8.34A (Bruker, 2013)'
_computing_molecular_graphics    'Olex2 1.3-alpha (Dolomanov et al., 2009)'
_computing_publication_material  'Olex2 1.3-alpha (Dolomanov et al., 2009)'
_computing_structure_refinement  'SHELXL 2018/3 (Sheldrick, 2015)'
_computing_structure_solution    'SHELXS-97 (Sheldrick, 1990)'
_refine_diff_density_max         0.392
_refine_diff_density_min         -0.298
_refine_diff_density_rms         0.045
_refine_ls_extinction_coef       .
_refine_ls_extinction_method     none
_refine_ls_goodness_of_fit_ref   1.087
_refine_ls_hydrogen_treatment    constr
_refine_ls_matrix_type           full
_refine_ls_number_parameters     244
_refine_ls_number_reflns         4760
_refine_ls_number_restraints     0
_refine_ls_R_factor_all          0.0963
_refine_ls_R_factor_gt           0.0612
_refine_ls_restrained_S_all      1.087
_refine_ls_shift/su_max          0.000
_refine_ls_shift/su_mean         0.000
_refine_ls_structure_factor_coef Fsqd
_refine_ls_weighting_details     
'w=1/[\s^2^(Fo^2^)+(0.0660P)^2^+1.9746P] where P=(Fo^2^+2Fc^2^)/3'
_refine_ls_weighting_scheme      calc
_refine_ls_wR_factor_gt          0.1475
_refine_ls_wR_factor_ref         0.1650
_refine_special_details          ?
_olex2_refinement_description    
;
1. Fixed Uiso
 At 1.2 times of:
  All C(H) groups, All C(H,H) groups
 At 1.5 times of:
  All C(H,H,H) groups
2.a Secondary CH2 refined with riding coordinates:
 C22(H22A,H22B)
2.b Me refined with riding coordinates:
 C23(H23A,H23B,H23C), C24(H24A,H24B,H24C)
2.c Aromatic/amide H refined with riding coordinates:
 C19(H19), C5(H5), C2(H2), C17(H17), C15(H15), C12(H12), C3(H3), C11(H11),
 C13(H13), C14(H14), C4(H4)
;
_atom_sites_solution_hydrogens   geom
_atom_sites_solution_primary     ?
_atom_sites_solution_secondary   ?
loop_
_atom_site_label
_atom_site_type_symbol
_atom_site_fract_x
_atom_site_fract_y
_atom_site_fract_z
_atom_site_U_iso_or_equiv
_atom_site_adp_type
_atom_site_occupancy
_atom_site_site_symmetry_order
_atom_site_calc_flag
_atom_site_refinement_flags_posn
_atom_site_refinement_flags_adp
_atom_site_refinement_flags_occupancy
_atom_site_disorder_assembly
_atom_site_disorder_group
Cl1 Cl 0.09971(8) 0.47286(5) 0.92778(3) 0.0646(2) Uani 1 1 d . . . . .
N1 N 0.3203(2) 0.16394(14) 0.81455(6) 0.0408(5) Uani 1 1 d . . . . .
C9 C 0.4635(3) 0.14434(15) 0.83220(7) 0.0360(5) Uani 1 1 d . . . . .
C8 C 0.4831(3) 0.20360(15) 0.86872(6) 0.0338(5) Uani 1 1 d . . . . .
N2 N 0.5632(2) 0.08094(13) 0.81695(6) 0.0406(5) Uani 1 1 d . . . . .
C6 C 0.7330(3) 0.12894(15) 0.87578(7) 0.0366(5) Uani 1 1 d . . . . .
C7 C 0.6183(3) 0.19516(15) 0.89131(7) 0.0350(5) Uani 1 1 d . . . . .
C16 C 0.3425(2) 0.26180(15) 0.87230(7) 0.0347(5) Uani 1 1 d . . . . .
C10 C 0.6391(2) 0.25058(16) 0.93118(7) 0.0357(5) Uani 1 1 d . . . . .
C21 C 0.2454(3) 0.23689(16) 0.83812(7) 0.0358(5) Uani 1 1 d . . . . .
C20 C 0.1023(3) 0.28383(16) 0.83168(7) 0.0409(5) Uani 1 1 d . . . . .
C1 C 0.6992(3) 0.07351(16) 0.83892(7) 0.0387(5) Uani 1 1 d . . . . .
C19 C 0.0634(3) 0.35606(17) 0.86042(8) 0.0450(6) Uani 1 1 d . . . . .
H19 H -0.030089 0.389543 0.857084 0.054 Uiso 1 1 calc R U . . .
C18 C 0.1584(3) 0.38006(16) 0.89383(8) 0.0428(5) Uani 1 1 d . . . . .
C5 C 0.8792(3) 0.11565(18) 0.89543(8) 0.0469(6) Uani 1 1 d . . . . .
H5 H 0.902870 0.151166 0.919395 0.056 Uiso 1 1 calc R U . . .
C2 C 0.8125(3) 0.00628(17) 0.82420(8) 0.0468(6) Uani 1 1 d . . . . .
H2 H 0.791464 -0.031250 0.800616 0.056 Uiso 1 1 calc R U . . .
C17 C 0.2981(3) 0.33344(16) 0.90079(7) 0.0386(5) Uani 1 1 d . . . . .
H17 H 0.360356 0.349216 0.923604 0.046 Uiso 1 1 calc R U . . .
C22 C -0.0093(3) 0.2652(2) 0.79593(8) 0.0503(6) Uani 1 1 d . . . . .
H22A H -0.114924 0.277222 0.805393 0.060 Uiso 1 1 calc R U . . .
H22B H -0.002259 0.196993 0.787684 0.060 Uiso 1 1 calc R U . . .
C15 C 0.5869(4) 0.21037(19) 0.96817(8) 0.0583(7) Uani 1 1 d . . . . .
H15 H 0.546023 0.147319 0.968206 0.070 Uiso 1 1 calc R U . . .
C12 C 0.7080(4) 0.3956(2) 0.96899(10) 0.0660(8) Uani 1 1 d . . . . .
H12 H 0.749142 0.458584 0.969183 0.079 Uiso 1 1 calc R U . . .
C3 C 0.9516(3) -0.00405(19) 0.84410(8) 0.0544(7) Uani 1 1 d . . . . .
H3 H 1.024588 -0.048389 0.833971 0.065 Uiso 1 1 calc R U . . .
C23 C 0.0243(4) 0.3294(2) 0.75826(9) 0.0670(8) Uani 1 1 d . . . . .
H23A H -0.049158 0.315062 0.736476 0.100 Uiso 1 1 calc R U . . .
H23B H 0.015265 0.397008 0.766094 0.100 Uiso 1 1 calc R U . . .
H23C H 0.127910 0.316794 0.748388 0.100 Uiso 1 1 calc R U . . .
C11 C 0.7010(3) 0.34363(19) 0.93192(8) 0.0525(6) Uani 1 1 d . . . . .
H11 H 0.738304 0.371615 0.907384 0.063 Uiso 1 1 calc R U . . .
C24 C 0.2640(3) 0.1100(2) 0.77846(8) 0.0553(7) Uani 1 1 d . . . . .
H24A H 0.162891 0.133815 0.770729 0.083 Uiso 1 1 calc R U . . .
H24B H 0.334795 0.118739 0.755538 0.083 Uiso 1 1 calc R U . . .
H24C H 0.257212 0.041658 0.785265 0.083 Uiso 1 1 calc R U . . .
C13 C 0.6548(4) 0.3550(2) 1.00536(9) 0.0678(8) Uani 1 1 d . . . . .
H13 H 0.659682 0.390206 1.030198 0.081 Uiso 1 1 calc R U . . .
C14 C 0.5943(4) 0.2622(2) 1.00505(9) 0.0711(9) Uani 1 1 d . . . . .
H14 H 0.558236 0.234256 1.029720 0.085 Uiso 1 1 calc R U . . .
C4 C 0.9857(3) 0.05154(19) 0.87971(9) 0.0551(7) Uani 1 1 d . . . . .
H4 H 1.081826 0.044640 0.892746 0.066 Uiso 1 1 calc R U . . .

loop_
_atom_site_aniso_label
_atom_site_aniso_U_11
_atom_site_aniso_U_22
_atom_site_aniso_U_33
_atom_site_aniso_U_23
_atom_site_aniso_U_13
_atom_site_aniso_U_12
Cl1 0.0523(4) 0.0537(4) 0.0879(6) -0.0228(3) 0.0027(4) 0.0122(3)
N1 0.0442(11) 0.0438(11) 0.0344(10) -0.0059(8) -0.0043(9) -0.0019(9)
C9 0.0401(12) 0.0359(11) 0.0320(11) 0.0019(9) 0.0018(9) -0.0018(9)
C8 0.0361(12) 0.0345(10) 0.0308(11) -0.0001(8) 0.0017(9) -0.0006(9)
N2 0.0478(12) 0.0402(10) 0.0337(10) -0.0017(8) 0.0047(9) 0.0024(9)
C6 0.0396(12) 0.0344(11) 0.0358(12) 0.0047(9) 0.0040(9) 0.0023(9)
C7 0.0380(12) 0.0327(10) 0.0343(11) 0.0017(8) 0.0026(9) -0.0012(9)
C16 0.0331(11) 0.0347(10) 0.0364(11) 0.0019(8) 0.0011(9) -0.0035(9)
C10 0.0319(11) 0.0387(11) 0.0363(11) -0.0022(9) -0.0036(9) 0.0033(9)
C21 0.0348(11) 0.0363(11) 0.0362(11) 0.0035(9) 0.0001(9) -0.0055(9)
C20 0.0351(12) 0.0418(12) 0.0457(13) 0.0076(10) -0.0026(10) -0.0075(10)
C1 0.0473(13) 0.0341(11) 0.0348(12) 0.0050(9) 0.0081(10) 0.0022(10)
C19 0.0309(12) 0.0429(12) 0.0613(16) 0.0082(11) -0.0008(11) 0.0016(10)
C18 0.0363(12) 0.0363(11) 0.0558(15) -0.0003(10) 0.0043(11) 0.0006(10)
C5 0.0441(14) 0.0457(13) 0.0507(15) 0.0011(11) -0.0038(11) 0.0052(11)
C2 0.0606(16) 0.0400(12) 0.0397(13) 0.0024(10) 0.0125(12) 0.0099(11)
C17 0.0370(12) 0.0380(11) 0.0407(12) -0.0027(9) 0.0012(10) -0.0020(9)
C22 0.0382(13) 0.0548(14) 0.0579(16) 0.0062(12) -0.0114(12) -0.0069(11)
C15 0.088(2) 0.0470(14) 0.0400(14) -0.0004(11) 0.0035(14) -0.0121(14)
C12 0.069(2) 0.0587(16) 0.070(2) -0.0239(15) 0.0077(16) -0.0213(15)
C3 0.0594(17) 0.0479(14) 0.0560(16) 0.0073(12) 0.0140(13) 0.0181(12)
C23 0.074(2) 0.0714(19) 0.0554(18) 0.0126(14) -0.0148(15) -0.0106(16)
C11 0.0563(16) 0.0501(14) 0.0512(15) -0.0056(12) 0.0070(12) -0.0135(12)
C24 0.0568(16) 0.0632(16) 0.0458(15) -0.0160(12) -0.0075(13) -0.0075(13)
C13 0.073(2) 0.079(2) 0.0515(17) -0.0284(15) -0.0015(15) -0.0099(16)
C14 0.105(3) 0.0701(19) 0.0379(15) -0.0034(13) 0.0052(16) -0.0111(18)
C4 0.0451(15) 0.0542(15) 0.0661(18) 0.0070(13) -0.0023(13) 0.0137(12)

_geom_special_details            
;
 All esds (except the esd in the dihedral angle between two l.s. planes)
 are estimated using the full covariance matrix.  The cell esds are taken
 into account individually in the estimation of esds in distances, angles
 and torsion angles; correlations between esds in cell parameters are only
 used when they are defined by crystal symmetry.  An approximate (isotropic)
 treatment of cell esds is used for estimating esds involving l.s. planes.
;
loop_
_geom_bond_atom_site_label_1
_geom_bond_atom_site_label_2
_geom_bond_distance
_geom_bond_site_symmetry_2
_geom_bond_publ_flag
Cl1 C18 1.744(2) . ?
N1 C9 1.379(3) . ?
N1 C21 1.406(3) . ?
N1 C24 1.453(3) . ?
C9 C8 1.432(3) . ?
C9 N2 1.312(3) . ?
C8 C7 1.372(3) . ?
C8 C16 1.450(3) . ?
N2 C1 1.367(3) . ?
C6 C7 1.427(3) . ?
C6 C1 1.431(3) . ?
C6 C5 1.416(3) . ?
C7 C10 1.494(3) . ?
C16 C21 1.417(3) . ?
C16 C17 1.391(3) . ?
C10 C15 1.380(3) . ?
C10 C11 1.378(3) . ?
C21 C20 1.401(3) . ?
C20 C19 1.390(3) . ?
C20 C22 1.514(3) . ?
C1 C2 1.419(3) . ?
C19 H19 0.9300 . ?
C19 C18 1.384(3) . ?
C18 C17 1.376(3) . ?
C5 H5 0.9300 . ?
C5 C4 1.362(3) . ?
C2 H2 0.9300 . ?
C2 C3 1.361(4) . ?
C17 H17 0.9300 . ?
C22 H22A 0.9700 . ?
C22 H22B 0.9700 . ?
C22 C23 1.519(4) . ?
C15 H15 0.9300 . ?
C15 C14 1.378(4) . ?
C12 H12 0.9300 . ?
C12 C11 1.384(4) . ?
C12 C13 1.368(4) . ?
C3 H3 0.9300 . ?
C3 C4 1.400(4) . ?
C23 H23A 0.9600 . ?
C23 H23B 0.9600 . ?
C23 H23C 0.9600 . ?
C11 H11 0.9300 . ?
C24 H24A 0.9600 . ?
C24 H24B 0.9600 . ?
C24 H24C 0.9600 . ?
C13 H13 0.9300 . ?
C13 C14 1.370(4) . ?
C14 H14 0.9300 . ?
C4 H4 0.9300 . ?

loop_
_geom_angle_atom_site_label_1
_geom_angle_atom_site_label_2
_geom_angle_atom_site_label_3
_geom_angle
_geom_angle_site_symmetry_1
_geom_angle_site_symmetry_3
_geom_angle_publ_flag
C9 N1 C21 109.02(18) . . ?
C9 N1 C24 121.6(2) . . ?
C21 N1 C24 129.4(2) . . ?
N1 C9 C8 109.22(19) . . ?
N2 C9 N1 123.9(2) . . ?
N2 C9 C8 126.9(2) . . ?
C9 C8 C16 106.07(18) . . ?
C7 C8 C9 118.81(19) . . ?
C7 C8 C16 135.13(19) . . ?
C9 N2 C1 114.54(19) . . ?
C7 C6 C1 118.8(2) . . ?
C5 C6 C7 122.6(2) . . ?
C5 C6 C1 118.5(2) . . ?
C8 C7 C6 117.0(2) . . ?
C8 C7 C10 120.55(19) . . ?
C6 C7 C10 122.4(2) . . ?
C21 C16 C8 107.30(18) . . ?
C17 C16 C8 131.7(2) . . ?
C17 C16 C21 120.9(2) . . ?
C15 C10 C7 119.5(2) . . ?
C11 C10 C7 121.9(2) . . ?
C11 C10 C15 118.6(2) . . ?
N1 C21 C16 108.37(19) . . ?
C20 C21 N1 130.3(2) . . ?
C20 C21 C16 121.3(2) . . ?
C21 C20 C22 126.1(2) . . ?
C19 C20 C21 116.0(2) . . ?
C19 C20 C22 117.8(2) . . ?
N2 C1 C6 123.9(2) . . ?
N2 C1 C2 117.6(2) . . ?
C2 C1 C6 118.5(2) . . ?
C20 C19 H19 118.7 . . ?
C18 C19 C20 122.5(2) . . ?
C18 C19 H19 118.7 . . ?
C19 C18 Cl1 118.87(18) . . ?
C17 C18 Cl1 119.19(19) . . ?
C17 C18 C19 121.9(2) . . ?
C6 C5 H5 119.5 . . ?
C4 C5 C6 120.9(2) . . ?
C4 C5 H5 119.5 . . ?
C1 C2 H2 119.5 . . ?
C3 C2 C1 120.9(2) . . ?
C3 C2 H2 119.5 . . ?
C16 C17 H17 121.4 . . ?
C18 C17 C16 117.3(2) . . ?
C18 C17 H17 121.4 . . ?
C20 C22 H22A 109.1 . . ?
C20 C22 H22B 109.1 . . ?
C20 C22 C23 112.5(2) . . ?
H22A C22 H22B 107.8 . . ?
C23 C22 H22A 109.1 . . ?
C23 C22 H22B 109.1 . . ?
C10 C15 H15 119.5 . . ?
C14 C15 C10 121.0(3) . . ?
C14 C15 H15 119.5 . . ?
C11 C12 H12 119.8 . . ?
C13 C12 H12 119.8 . . ?
C13 C12 C11 120.4(3) . . ?
C2 C3 H3 119.7 . . ?
C2 C3 C4 120.5(2) . . ?
C4 C3 H3 119.7 . . ?
C22 C23 H23A 109.5 . . ?
C22 C23 H23B 109.5 . . ?
C22 C23 H23C 109.5 . . ?
H23A C23 H23B 109.5 . . ?
H23A C23 H23C 109.5 . . ?
H23B C23 H23C 109.5 . . ?
C10 C11 C12 120.3(2) . . ?
C10 C11 H11 119.8 . . ?
C12 C11 H11 119.8 . . ?
N1 C24 H24A 109.5 . . ?
N1 C24 H24B 109.5 . . ?
N1 C24 H24C 109.5 . . ?
H24A C24 H24B 109.5 . . ?
H24A C24 H24C 109.5 . . ?
H24B C24 H24C 109.5 . . ?
C12 C13 H13 120.1 . . ?
C12 C13 C14 119.7(3) . . ?
C14 C13 H13 120.1 . . ?
C15 C14 H14 120.0 . . ?
C13 C14 C15 120.0(3) . . ?
C13 C14 H14 120.0 . . ?
C5 C4 C3 120.6(3) . . ?
C5 C4 H4 119.7 . . ?
C3 C4 H4 119.7 . . ?

loop_
_geom_torsion_atom_site_label_1
_geom_torsion_atom_site_label_2
_geom_torsion_atom_site_label_3
_geom_torsion_atom_site_label_4
_geom_torsion
_geom_torsion_site_symmetry_1
_geom_torsion_site_symmetry_2
_geom_torsion_site_symmetry_3
_geom_torsion_site_symmetry_4
_geom_torsion_publ_flag
Cl1 C18 C17 C16 -178.24(17) . . . . ?
N1 C9 C8 C7 179.67(19) . . . . ?
N1 C9 C8 C16 -0.4(2) . . . . ?
N1 C9 N2 C1 179.2(2) . . . . ?
N1 C21 C20 C19 -177.9(2) . . . . ?
N1 C21 C20 C22 0.0(4) . . . . ?
C9 N1 C21 C16 -1.7(2) . . . . ?
C9 N1 C21 C20 176.9(2) . . . . ?
C9 C8 C7 C6 1.8(3) . . . . ?
C9 C8 C7 C10 -175.86(19) . . . . ?
C9 C8 C16 C21 -0.7(2) . . . . ?
C9 C8 C16 C17 -178.1(2) . . . . ?
C9 N2 C1 C6 0.4(3) . . . . ?
C9 N2 C1 C2 -180.0(2) . . . . ?
C8 C9 N2 C1 -0.6(3) . . . . ?
C8 C7 C10 C15 87.0(3) . . . . ?
C8 C7 C10 C11 -89.2(3) . . . . ?
C8 C16 C21 N1 1.5(2) . . . . ?
C8 C16 C21 C20 -177.35(19) . . . . ?
C8 C16 C17 C18 175.8(2) . . . . ?
N2 C9 C8 C7 -0.5(3) . . . . ?
N2 C9 C8 C16 179.5(2) . . . . ?
N2 C1 C2 C3 179.0(2) . . . . ?
C6 C7 C10 C15 -90.6(3) . . . . ?
C6 C7 C10 C11 93.3(3) . . . . ?
C6 C1 C2 C3 -1.3(3) . . . . ?
C6 C5 C4 C3 -1.2(4) . . . . ?
C7 C8 C16 C21 179.3(2) . . . . ?
C7 C8 C16 C17 1.8(4) . . . . ?
C7 C6 C1 N2 1.0(3) . . . . ?
C7 C6 C1 C2 -178.7(2) . . . . ?
C7 C6 C5 C4 179.9(2) . . . . ?
C7 C10 C15 C14 -175.4(3) . . . . ?
C7 C10 C11 C12 175.2(3) . . . . ?
C16 C8 C7 C6 -178.1(2) . . . . ?
C16 C8 C7 C10 4.2(4) . . . . ?
C16 C21 C20 C19 0.6(3) . . . . ?
C16 C21 C20 C22 178.6(2) . . . . ?
C10 C15 C14 C13 -0.3(5) . . . . ?
C21 N1 C9 C8 1.3(2) . . . . ?
C21 N1 C9 N2 -178.5(2) . . . . ?
C21 C16 C17 C18 -1.3(3) . . . . ?
C21 C20 C19 C18 -0.7(3) . . . . ?
C21 C20 C22 C23 -89.2(3) . . . . ?
C20 C19 C18 Cl1 179.28(18) . . . . ?
C20 C19 C18 C17 -0.2(4) . . . . ?
C1 C6 C7 C8 -2.0(3) . . . . ?
C1 C6 C7 C10 175.57(19) . . . . ?
C1 C6 C5 C4 0.0(4) . . . . ?
C1 C2 C3 C4 0.1(4) . . . . ?
C19 C20 C22 C23 88.7(3) . . . . ?
C19 C18 C17 C16 1.2(3) . . . . ?
C5 C6 C7 C8 178.1(2) . . . . ?
C5 C6 C7 C10 -4.3(3) . . . . ?
C5 C6 C1 N2 -179.1(2) . . . . ?
C5 C6 C1 C2 1.2(3) . . . . ?
C2 C3 C4 C5 1.1(4) . . . . ?
C17 C16 C21 N1 179.25(19) . . . . ?
C17 C16 C21 C20 0.4(3) . . . . ?
C22 C20 C19 C18 -178.9(2) . . . . ?
C15 C10 C11 C12 -1.0(4) . . . . ?
C12 C13 C14 C15 -0.2(5) . . . . ?
C11 C10 C15 C14 0.8(4) . . . . ?
C11 C12 C13 C14 0.0(5) . . . . ?
C24 N1 C9 C8 -176.0(2) . . . . ?
C24 N1 C9 N2 4.1(3) . . . . ?
C24 N1 C21 C16 175.3(2) . . . . ?
C24 N1 C21 C20 -6.0(4) . . . . ?
C13 C12 C11 C10 0.6(5) . . . . ?

_shelx_res_file                  
;
TITL 2 in Pbca
    2.res
    created by SHELXL-2018/3 at 12:51:09 on 03-Jul-2024
CELL 0.71073 8.5868 13.6623 31.998 90 90 90
ZERR 8 0.0004 0.0006 0.0016 0 0 0
LATT 1
SYMM 0.5-X,-Y,0.5+Z
SYMM 0.5+X,0.5-Y,-Z
SYMM -X,0.5+Y,0.5-Z
SFAC C H N Cl
UNIT 192 152 16 8

L.S. 20
PLAN  1
CONF
LIST 1
fmap 2
acta
MORE -1
BOND $H
MERG 2
REM <olex2.extras>
REM <HklSrc "%.\\2.hkl">
REM </olex2.extras>

WGHT    0.066000    1.974600
FVAR       0.11499
CL1   4    0.099710    0.472857    0.927782    11.00000    0.05234    0.05368 =
         0.08787   -0.02275    0.00265    0.01220
N1    3    0.320300    0.163937    0.814553    11.00000    0.04419    0.04384 =
         0.03440   -0.00593   -0.00431   -0.00190
C9    1    0.463493    0.144337    0.832200    11.00000    0.04006    0.03590 =
         0.03195    0.00185    0.00182   -0.00179
C8    1    0.483088    0.203599    0.868719    11.00000    0.03609    0.03446 =
         0.03083   -0.00005    0.00171   -0.00063
N2    3    0.563188    0.080939    0.816953    11.00000    0.04785    0.04023 =
         0.03372   -0.00171    0.00465    0.00238
C6    1    0.732979    0.128939    0.875781    11.00000    0.03962    0.03436 =
         0.03579    0.00475    0.00397    0.00228
C7    1    0.618277    0.195159    0.891311    11.00000    0.03804    0.03269 =
         0.03429    0.00174    0.00259   -0.00117
C16   1    0.342511    0.261797    0.872298    11.00000    0.03310    0.03471 =
         0.03635    0.00188    0.00109   -0.00351
C10   1    0.639099    0.250576    0.931178    11.00000    0.03194    0.03870 =
         0.03634   -0.00221   -0.00359    0.00330
C21   1    0.245401    0.236892    0.838120    11.00000    0.03482    0.03635 =
         0.03623    0.00347    0.00007   -0.00546
C20   1    0.102327    0.283827    0.831677    11.00000    0.03512    0.04177 =
         0.04569    0.00755   -0.00264   -0.00745
C1    1    0.699179    0.073511    0.838921    11.00000    0.04729    0.03410 =
         0.03478    0.00502    0.00811    0.00219
C19   1    0.063381    0.356057    0.860422    11.00000    0.03091    0.04293 =
         0.06126    0.00820   -0.00083    0.00155
AFIX  43
H19   2   -0.030089    0.389543    0.857084    11.00000   -1.20000
AFIX   0
C18   1    0.158416    0.380057    0.893834    11.00000    0.03631    0.03633 =
         0.05576   -0.00034    0.00434    0.00064
C5    1    0.879186    0.115648    0.895429    11.00000    0.04414    0.04575 =
         0.05069    0.00110   -0.00384    0.00517
AFIX  43
H5    2    0.902870    0.151166    0.919395    11.00000   -1.20000
AFIX   0
C2    1    0.812513    0.006279    0.824197    11.00000    0.06061    0.04004 =
         0.03969    0.00242    0.01254    0.00993
AFIX  43
H2    2    0.791464   -0.031250    0.800616    11.00000   -1.20000
AFIX   0
C17   1    0.298147    0.333442    0.900786    11.00000    0.03702    0.03800 =
         0.04069   -0.00274    0.00122   -0.00202
AFIX  43
H17   2    0.360356    0.349216    0.923604    11.00000   -1.20000
AFIX   0
C22   1   -0.009337    0.265172    0.795925    11.00000    0.03823    0.05477 =
         0.05794    0.00617   -0.01139   -0.00689
AFIX  23
H22A  2   -0.114924    0.277222    0.805393    11.00000   -1.20000
H22B  2   -0.002259    0.196993    0.787684    11.00000   -1.20000
AFIX   0
C15   1    0.586859    0.210366    0.968167    11.00000    0.08783    0.04699 =
         0.03998   -0.00038    0.00351   -0.01209
AFIX  43
H15   2    0.546023    0.147319    0.968206    11.00000   -1.20000
AFIX   0
C12   1    0.708007    0.395616    0.968994    11.00000    0.06890    0.05870 =
         0.07035   -0.02392    0.00766   -0.02130
AFIX  43
H12   2    0.749142    0.458584    0.969183    11.00000   -1.20000
AFIX   0
C3    1    0.951584   -0.004053    0.844099    11.00000    0.05935    0.04793 =
         0.05604    0.00730    0.01398    0.01813
AFIX  43
H3    2    1.024588   -0.048389    0.833971    11.00000   -1.20000
AFIX   0
C23   1    0.024260    0.329417    0.758256    11.00000    0.07419    0.07136 =
         0.05541    0.01257   -0.01475   -0.01064
AFIX  33
H23A  2   -0.049158    0.315062    0.736476    11.00000   -1.50000
H23B  2    0.015265    0.397008    0.766094    11.00000   -1.50000
H23C  2    0.127910    0.316794    0.748388    11.00000   -1.50000
AFIX   0
C11   1    0.701027    0.343626    0.931916    11.00000    0.05633    0.05006 =
         0.05122   -0.00562    0.00695   -0.01347
AFIX  43
H11   2    0.738304    0.371615    0.907384    11.00000   -1.20000
AFIX   0
C24   1    0.264026    0.109959    0.778460    11.00000    0.05678    0.06322 =
         0.04577   -0.01597   -0.00746   -0.00749
AFIX  33
H24A  2    0.162891    0.133815    0.770729    11.00000   -1.50000
H24B  2    0.334795    0.118739    0.755538    11.00000   -1.50000
H24C  2    0.257212    0.041658    0.785265    11.00000   -1.50000
AFIX   0
C13   1    0.654797    0.354988    1.005360    11.00000    0.07290    0.07903 =
         0.05148   -0.02844   -0.00150   -0.00995
AFIX  43
H13   2    0.659682    0.390206    1.030198    11.00000   -1.20000
AFIX   0
C14   1    0.594286    0.262224    1.005051    11.00000    0.10522    0.07014 =
         0.03791   -0.00338    0.00523   -0.01112
AFIX  43
H14   2    0.558236    0.234256    1.029720    11.00000   -1.20000
AFIX   0
C4    1    0.985652    0.051542    0.879710    11.00000    0.04509    0.05419 =
         0.06607    0.00699   -0.00230    0.01369
AFIX  43
H4    2    1.081826    0.044640    0.892746    11.00000   -1.20000
AFIX   0
HKLF 4


REM  2 in Pbca
REM wR2 = 0.1650, GooF = S = 1.087, Restrained GooF = 1.087 for all data
REM R1 = 0.0612 for 3184 Fo > 4sig(Fo) and 0.0963 for all 4760 data
REM 244 parameters refined using 0 restraints

END

WGHT      0.0668      1.9446

REM Highest difference peak  0.392,  deepest hole -0.298,  1-sigma level  0.045
Q1    1   0.2354  0.1639  0.7537  11.00000  0.05    0.39
;
_shelx_res_checksum              36160
_shelx_hkl_file                  
;
  -1   0   0    0.00    0.05
   1   0   0    0.02    0.06
  -2   0   0    5.09    0.25
   2   0   0    4.89    0.26
   2   0   0    5.15    0.12
   3   0   0   -0.12    0.18
   3   0   0    0.02    0.06
   4   0   0    5.45    0.18
   4   0   0    5.35    0.38
   5   0   0   -0.07    0.21
   5   0   0   -0.16    0.09
   6   0   0    0.77    0.32
   6   0   0    1.12    0.14
   7   0   0   -0.63    0.32
   8   0   0    2.66    0.48
   9   0   0   -0.35    0.36
  10   0   0    2.92    0.54
  11   0   0    1.15    0.49
  11  -1   0    0.49    0.48
  10  -1   0    0.87    0.44
   9  -1   0    0.27    0.39
   8  -1   0   13.23    0.77
   7  -1   0   -0.68    0.32
   6  -1   0    9.70    0.56
   6  -1   0    9.60    0.26
   5  -1   0   -0.02    0.25
   5  -1   0   -0.03    0.08
  -5   1   0    0.32    0.23
   4  -1   0   24.21    0.61
   4  -1   0   24.83    0.35
  -4   1   0   25.38    0.63
   3  -1   0   -0.16    0.17
  -3   1   0    0.06    0.13
   2  -1   0  448.54    4.44
  -2   1   0  443.51    4.44
   1  -1   0   -0.01    0.08
  -1   1   0    0.01    0.06
   0   1   0   -0.35    0.03
   1   1   0    0.08    0.05
   1   1   0   -0.03    0.07
   2   1   0  452.84    4.34
   2   1   0  448.70    4.47
   3   1   0   -0.19    0.17
   3   1   0    0.03    0.08
   4   1   0   24.58    0.63
   4   1   0   25.68    0.43
   5   1   0   -0.18    0.11
   5   1   0   -0.22    0.24
   6   1   0    9.23    0.30
   7   1   0   -0.02    0.34
   8   1   0   12.83    0.75
   9   1   0    0.06    0.38
  10   1   0    1.49    0.47
  11   1   0    1.28    0.51
  11  -2   0    0.21    0.44
  10  -2   0    2.37    0.55
   9  -2   0    0.37    0.41
   8  -2   0    8.15    0.62
   7  -2   0    0.00    0.34
   6  -2   0   14.01    0.64
  -6   2   0   15.28    0.66
   5  -2   0   -0.07    0.07
   5  -2   0   -0.06    0.25
  -5   2   0   -0.07    0.18
   4  -2   0    0.20    0.22
  -4   2   0    0.49    0.20
   3  -2   0   -0.16    0.16
  -3   2   0    0.09    0.15
   2  -2   0    0.00    0.14
  -2   2   0   -0.15    0.05
  -2   2   0    0.10    0.12
   1  -2   0   -0.15    0.09
  -1   2   0   -0.21    0.06
  -1   2   0   -0.07    0.09
   0   2   0  325.25    3.32
   1   2   0    0.11    0.08
   1   2   0   -0.17    0.09
   2   2   0    0.09    0.09
   2   2   0   -0.10    0.13
   3   2   0   -0.04    0.16
   3   2   0    0.10    0.10
   4   2   0   -0.11    0.21
   4   2   0    0.28    0.12
   5   2   0   -0.16    0.12
   5   2   0   -0.12    0.22
   6   2   0   14.84    0.63
   6   2   0   15.67    0.41
   7   2   0    0.09    0.18
   7   2   0   -0.14    0.29
   8   2   0    7.36    0.64
   9   2   0   -0.06    0.35
  10   2   0    2.24    0.49
  11   2   0    1.00    0.49
  11  -3   0    0.97    0.50
  10  -3   0    3.90    0.62
   9  -3   0    1.10    0.44
   8  -3   0    0.75    0.38
   7  -3   0    0.37    0.37
  -7   3   0    0.19    0.35
   6  -3   0   23.52    0.78
  -6   3   0   24.08    0.81
   5  -3   0   -0.19    0.23
  -5   3   0   -0.14    0.22
   4  -3   0   15.85    0.52
  -4   3   0   15.85    0.52
   3  -3   0   -0.02    0.17
  -3   3   0    0.04    0.06
  -3   3   0    0.17    0.15
   2  -3   0   18.06    0.40
  -2   3   0   18.01    0.43
  -2   3   0   17.68    0.28
   1  -3   0    0.02    0.10
  -1   3   0    0.12    0.10
  -1   3   0    0.16    0.10
   0   3   0    0.05    0.09
   1   3   0    0.20    0.10
   1   3   0   -0.24    0.08
   2   3   0   17.67    0.36
   2   3   0   17.25    0.38
   3   3   0   -0.14    0.10
   3   3   0   -0.11    0.15
   4   3   0   15.94    0.50
   4   3   0   16.49    0.39
   5   3   0    0.02    0.13
   5   3   0   -0.12    0.22
   6   3   0   23.17    0.53
   6   3   0   21.76    0.74
   7   3   0   -0.08    0.19
   7   3   0    0.26    0.34
   8   3   0    0.35    0.34
   9   3   0    0.60    0.40
  10   3   0    4.05    0.61
  11   3   0    0.95    0.47
  11  -4   0    0.79    0.50
  10  -4   0    3.48    0.58
   9  -4   0    0.13    0.41
   8  -4   0   11.44    0.74
  -8   4   0    9.04    0.73
   7  -4   0    0.32    0.35
  -7   4   0    0.38    0.36
   6  -4   0    3.21    0.42
  -6   4   0    3.69    0.44
   5  -4   0    0.01    0.25
  -5   4   0    0.12    0.23
   4  -4   0   50.93    0.93
  -4   4   0   52.54    1.00
   3  -4   0   -0.13    0.16
  -3   4   0    0.00    0.08
  -3   4   0    0.05    0.15
   2  -4   0  181.13    1.96
  -2   4   0  176.88    2.07
  -2   4   0  180.83    1.85
   1  -4   0   -0.19    0.09
  -1   4   0    0.10    0.11
  -1   4   0    0.02    0.11
   0   4   0    0.37    0.11
   1   4   0   -0.11    0.07
   1   4   0    0.02    0.10
   2   4   0  172.67    1.86
   2   4   0  172.87    1.89
   3   4   0    0.05    0.15
   3   4   0    0.16    0.13
   4   4   0   50.56    0.90
   4   4   0   50.20    0.79
   5   4   0    0.19    0.23
   5   4   0   -0.18    0.15
   6   4   0    3.06    0.39
   6   4   0    3.29    0.28
   7   4   0   -0.10    0.21
   7   4   0    0.28    0.34
   8   4   0    9.64    0.65
   9   4   0    0.50    0.39
  10   4   0    2.71    0.53
  11   4   0    1.79    0.53
  11  -5   0    2.36    0.57
  10  -5   0    0.76    0.46
   9  -5   0    0.90    0.43
  -9   5   0    0.18    0.43
   8  -5   0   13.47    0.77
  -8   5   0   13.35    0.82
   7  -5   0    0.25    0.36
  -7   5   0    0.10    0.36
   6  -5   0    4.55    0.47
  -6   5   0    4.21    0.46
   5  -5   0   -0.02    0.26
  -5   5   0    0.07    0.24
   4  -5   0   19.27    0.57
  -4   5   0   19.83    0.35
  -4   5   0   19.43    0.62
   3  -5   0   -0.12    0.16
  -3   5   0    0.27    0.10
  -3   5   0   -0.01    0.15
   2  -5   0  123.98    1.42
  -2   5   0  122.67    1.37
  -2   5   0  120.70    1.58
   1  -5   0    0.09    0.10
  -1   5   0   -0.05    0.11
  -1   5   0    0.06    0.12
   0   5   0   -0.22    0.10
   1   5   0   -0.02    0.07
   1   5   0   -0.10    0.11
   2   5   0  117.60    1.34
   2   5   0  117.65    1.42
   3   5   0    0.07    0.14
   3   5   0    0.31    0.15
   4   5   0   18.51    0.52
   4   5   0   18.40    0.47
   5   5   0   -0.18    0.21
   5   5   0    0.13    0.18
   6   5   0    3.74    0.31
   6   5   0    4.04    0.43
   7   5   0   -0.08    0.23
   7   5   0    0.87    0.34
   8   5   0   13.93    0.71
   8   5   0   11.48    0.53
   9   5   0    1.08    0.41
  10   5   0    0.92    0.44
  11   5   0    1.05    0.51
  10  -6   0    3.35    0.59
   9  -6   0    1.13    0.44
  -9   6   0   -0.07    0.40
   8  -6   0    7.23    0.65
  -8   6   0    4.74    0.57
   7  -6   0   -0.06    0.34
  -7   6   0    0.02    0.35
   6  -6   0   -0.25    0.29
  -6   6   0    0.18    0.30
   5  -6   0   -0.20    0.25
  -5   6   0    0.22    0.26
  -5   6   0   -0.01    0.09
   4  -6   0    0.73    0.23
  -4   6   0    0.59    0.12
  -4   6   0    0.41    0.19
   3  -6   0    0.01    0.16
  -3   6   0   -0.01    0.11
  -3   6   0   -0.04    0.17
   2  -6   0    2.11    0.19
  -2   6   0    2.07    0.24
  -2   6   0    2.19    0.19
   1  -6   0   -0.03    0.09
  -1   6   0    0.21    0.14
  -1   6   0   -0.14    0.12
   0   6   0   14.44    0.38
   1   6   0   -0.02    0.06
   1   6   0    0.20    0.14
   2   6   0    1.91    0.21
   2   6   0    1.91    0.16
   3   6   0   -0.13    0.13
   3   6   0   -0.05    0.13
   4   6   0    0.43    0.18
   4   6   0    0.55    0.19
   5   6   0   -0.12    0.18
   5   6   0   -0.17    0.21
   6   6   0    0.25    0.28
   6   6   0    0.15    0.23
   7   6   0    0.07    0.30
   7   6   0   -0.19    0.24
   8   6   0    5.55    0.41
   8   6   0    6.64    0.61
   9   6   0    0.64    0.38
  10   6   0    3.21    0.58
  10  -7   0    1.19    0.49
 -10   7   0    0.31    0.50
   9  -7   0    0.64    0.41
  -9   7   0   -0.11    0.40
   8  -7   0    5.89    0.61
  -8   7   0    3.60    0.56
   7  -7   0    0.01    0.31
  -7   7   0    0.01    0.34
   6  -7   0   16.98    0.71
  -6   7   0   18.51    0.82
   5  -7   0    0.07    0.26
  -5   7   0   -0.01    0.26
   4  -7   0   37.59    0.79
  -4   7   0   37.82    0.61
  -4   7   0   38.33    0.94
   3  -7   0   -0.11    0.16
  -3   7   0   -0.15    0.12
  -3   7   0   -0.02    0.18
   2  -7   0    4.79    0.25
  -2   7   0    4.99    0.34
  -2   7   0    5.15    0.27
   1  -7   0    0.03    0.08
  -1   7   0    0.10    0.14
  -1   7   0    0.02    0.15
   0   7   0    0.09    0.16
   1   7   0    0.04    0.06
   1   7   0    0.17    0.16
   2   7   0    4.85    0.29
   2   7   0    4.58    0.20
   3   7   0   -0.05    0.12
   3   7   0    0.00    0.17
   4   7   0   35.60    0.71
   4   7   0   35.11    0.74
   5   7   0   -0.17    0.21
   5   7   0   -0.23    0.20
   6   7   0   15.62    0.62
   6   7   0   15.83    0.57
   7   7   0   -0.02    0.27
   7   7   0   -0.08    0.25
   8   7   0    4.01    0.40
   8   7   0    5.76    0.55
   9   7   0    0.96    0.39
  10   7   0    0.94    0.48
  10  -8   0    7.06    0.74
 -10   8   0    4.07    0.66
   9  -8   0    1.47    0.43
  -9   8   0    0.11    0.44
   8  -8   0    3.94    0.52
  -8   8   0    2.49    0.51
   7  -8   0    0.41    0.33
  -7   8   0   -0.24    0.36
   6  -8   0    1.20    0.33
  -6   8   0    0.37    0.33
   5  -8   0    0.09    0.26
  -5   8   0    0.01    0.28
   4  -8   0    4.39    0.36
  -4   8   0    3.61    0.39
  -4   8   0    4.03    0.26
   3  -8   0   -0.16    0.16
  -3   8   0    0.19    0.20
  -3   8   0   -0.09    0.14
   2  -8   0   32.62    0.54
  -2   8   0   32.59    0.79
  -2   8   0   33.11    0.64
   1  -8   0    0.05    0.07
  -1   8   0   -0.01    0.16
  -1   8   0   -0.02    0.15
   0   8   0  112.65    1.47
   1   8   0   -0.15    0.16
   2   8   0   31.76    0.69
   2   8   0   32.21    0.50
   3   8   0   -0.12    0.12
   3   8   0    0.16    0.20
   4   8   0    3.45    0.31
   4   8   0    3.41    0.30
   5   8   0   -0.25    0.23
   5   8   0    0.01    0.21
   6   8   0    0.46    0.26
   6   8   0    0.61    0.27
   7   8   0   -0.20    0.27
   7   8   0    0.50    0.28
   8   8   0    2.07    0.38
   8   8   0    3.72    0.47
   9   8   0    1.04    0.38
  10   8   0    6.71    0.70
 -10   9   0   -0.01    0.46
   9  -9   0    1.54    0.45
  -9   9   0    0.34    0.47
   8  -9   0    3.99    0.50
  -8   9   0    2.50    0.53
   7  -9   0    0.29    0.31
  -7   9   0    0.07    0.37
   6  -9   0    4.71    0.46
  -6   9   0    3.09    0.46
   5  -9   0    0.14    0.26
  -5   9   0   -0.29    0.28
   4  -9   0    1.23    0.26
  -4   9   0    0.59    0.27
  -4   9   0    1.13    0.20
   3  -9   0   -0.03    0.16
  -3   9   0   -0.08    0.17
  -3   9   0    0.10    0.21
   2  -9   0    8.28    0.27
  -2   9   0    7.70    0.37
  -2   9   0    8.11    0.46
  -1   9   0   -0.15    0.19
  -1   9   0   -0.11    0.15
   0   9   0    0.18    0.17
   1   9   0    0.15    0.20
   2   9   0    7.18    0.38
   2   9   0    7.16    0.21
   3   9   0    0.06    0.21
   3   9   0   -0.04    0.12
   4   9   0    1.04    0.21
   4   9   0    1.10    0.29
   5   9   0    0.00    0.21
   5   9   0    0.16    0.27
   6   9   0    3.65    0.38
   6   9   0    3.24    0.38
   7   9   0    0.42    0.28
   7   9   0   -0.01    0.29
   8   9   0    2.21    0.39
   8   9   0    3.32    0.44
   9   9   0    1.08    0.40
  -9  10   0   -0.56    0.43
  -8  10   0    0.32    0.44
  -7  10   0   -0.12    0.36
  -6  10   0    1.26    0.41
  -5  10   0   -0.04    0.29
  -4  10   0    1.37    0.23
  -4  10   0    1.29    0.34
  -3  10   0    0.07    0.20
  -3  10   0    0.19    0.24
  -2  10   0    0.15    0.21
  -2  10   0    0.24    0.21
  -1  10   0    0.34    0.22
  -1  10   0    0.18    0.19
   0  10   0   10.05    0.46
   1  10   0    0.32    0.21
   2  10   0    0.41    0.23
   3  10   0    0.11    0.23
   4  10   0    1.70    0.34
   5  10   0    0.14    0.28
   6  10   0    1.03    0.35
   7  10   0    0.24    0.30
   8  10   0    0.33    0.34
   9  10   0   -0.32    0.33
  -9  11   0    0.14    0.49
  -8  11   0    1.43    0.52
  -7  11   0   -0.16    0.37
  -6  11   0    3.71    0.53
  -5  11   0   -0.29    0.29
  -4  11   0    0.56    0.22
  -4  11   0    0.28    0.31
  -3  11   0   -0.06    0.22
  -3  11   0   -0.19    0.25
  -2  11   0   17.65    0.70
  -2  11   0   17.17    0.57
  -1  11   0   -0.21    0.23
[truncated: 810,903 more chars]
